# Supplementary material for: A novel mode of chromosomal evolution peculiar to filamentous Ascomycete fungi
Source: Genome Biol. 2011 May 24;12(5):R45. doi: 10.1186/gb-2011-12-5-r45 (PMC3219968; doi:10.1186/gb-2011-12-5-r45)
Supplement: Additional file 3 — Supplementary File 1. Predictions of synteny between all species involved in this study in an Excel file. [file gb-2011-12-5-r45-S3.XLS]

## Sheet: listofspecies
Kingdom	Subkingdom	Phylum	Subphylum	Class	Subclass	Order	Family	species	Strain/Isolate	Teleomorph	Anamorph	Sexual reproduction		Class_representative	Order_representative	Citation	status	NCBI projectID	Description (from NCBI project page)
Fungi	Dikarya	Ascomycota	Pezizomycotina	Dothideomycetes	Dothideomycetidae	Capnodiales		Mycosphaerella fijiensis	CIRAD86	Mycosphaerella fijiensis	Pseudocercospora fijiensis	heterothallic					complete	13710, 19049	Mycosphaerella fijiensis is a haploid ascomycete with filamentous growth. It reproduces both sexually and asexually. M. fijiensis is the causal agent of black leaf streak disease, also known as Black Sigatoka, a major disease of banana crops. Infection by M. fijiensis can reduce banana yields by more than 50%. The fungus is controlled only by substantial use of fungicides, which has a negative im…
Fungi	Dikarya	Ascomycota	Pezizomycotina	Dothideomycetes	Dothideomycetidae	Capnodiales		Mycosphaerella graminicola	IP0323	Mycosphaerella graminicola	Septoria tritici	heterothallic			*		complete	13707, 19047	The fungus Mycosphaerella graminicola (anamorph: Septoria tritici) is the causal agent of Septoria tritici Blotch, which is a common and economically important disease of wheat worldwide. This pathogen is a haploid hemibiotrophic ascomycete with both filamentous and yeast-like growth. More than 15 genes have been identified for fungicide resistance. The karyotype of M. graminicola has not yet bee…
Fungi	Dikarya	Ascomycota	Pezizomycotina	Dothideomycetes	Pleosporomycetidae	Pleosporales	Phaeosphaeriaceae	Phaeosphaeria nodorum	SN15	Phaeosphaeria nodorum	Stagonospora nodorum	heterothallic		*	*	Hane JK et al., "Dothideomycete plant interactions illuminated by genome sequencing and EST analysis of the wheat pathogen Stagonospora nodorum.", Plant Cell, 2007 Nov 16; 19(11):3347-68	draft	13753, 13754	The fungus Phaeosphaeria nodorum (anamorph Stagonospora nodorum) is a major pathogen of wheat, causing the economically important disease leaf and glume blotch. Phaeosphaeria nodorum is used as a model organism for studying fungal pathogenicity in plants. The Phaeosphaeria nodorum haploid genome is estimated at 37.1 Mb.
Fungi	Dikarya	Ascomycota	Pezizomycotina	Dothideomycetes	Pleosporomycetidae	Pleosporales		Leptosphaeria maculans	V23.1.3	Leptosphaeria maculans	Phoma lingam	heterothallic				Rouxel T et al. "The compartmentalized genome of Leptosphaeria maculans: diversification of effectors within RIP-affected genomic regions", Nature Communications, 2010, in press.	draft	n/a	The fungus Leptosphaeria maculans (anamorph Phoma lingam) is a major pathogen of canola, causing blackleg.
Fungi	Dikarya	Ascomycota	Pezizomycotina	Eurotiomycetes	Eurotiomycetidae	Eurotiales	Trichocomacaea	Aspergillus fumigatus	Af293		Aspergillus fumigatus	heterothallic		*	*	Nierman WC et al., "Genomic sequence of the pathogenic and allergenic filamentous fungus Aspergillus fumigatus.", Nature, 2005 Dec 22; 438(7071):1151-6	draft	9521, 131	With its increasing importance as a human pathogen, the study of the Aspergillus fumigatus genome became a priority. Recent studies show that the frequency of aspergillosis invasive disease has risen approximately 14-fold over the past 12 years. Invasive aspergillosis has overtaken candidiasis as the most frequent fungal infection in the world. People at risk are transplant recipients, patients w…
Fungi	Dikarya	Ascomycota	Pezizomycotina	Eurotiomycetes	Eurotiomycetidae	Eurotiales	Trichomaceae	Penicillium marneffei	ATCC18224		Penicillium marneffei	asexual				Woo PC et al., "The mitochondrial genome of the thermal dimorphic fungus Penicillium marneffei is more closely related to those of molds than yeasts.", FEBS Lett, 2003 Dec 18; 555(3):469-77	draft	19563, 19555	Penicillium marneffei is a thermally dimorphic opportunistic fungal pathogen that causes penicilliosis. The infection is endemic in Southeast Asia and associated with immunocompromised individuals. It infects up 10% of AIDS patients in this region and often presents as a fatal systemic mycosis. The fungus is believed to be haploid, with at least seven chromosomes with a genome size estimated from…
Fungi	Dikarya	Ascomycota	Pezizomycotina	Eurotiomycetes	Eurotiomycetidae	Onygenales	Arthrodermataceae	Arthroderma gypseum	CBS118893	Arthroderma gypseum	Microsporum gypseum	heterothallic			*		draft	20597, 20599	The dermatophyte fungus Arthroderma gypseum, also known as Microsporum gypseum, causes skin infections of the head and torso of humans. This filamentous fungus is found in the soil. The Arthroderma gypseum genome is organized in 5 chromosomes and estimated at 23 Mb.
Fungi	Dikarya	Ascomycota	Pezizomycotina	Eurotiomycetes	Eurotiomycetidae	Onygenales		Coccidioides immitis	RS		Coccidioides immitis	heterothallic					draft	12821, 12883	Coccidioides immitis is a dimorphic soil fungus that is morphologically identical to, but genetically distinct from, Coccidioides posadasii. Both fungi cause the disease coccidioidomycosis, also known as valley fever. The rate of infection varies from year to year, but on average, 100,000 people are infected in the United States annually. A low percentage of infections are serious, even fatal; pr…
Fungi	Dikarya	Ascomycota	Pezizomycotina	Leotiomycetes		Helotiales	Sclerotiniaceae	Botryotinia fuckeliana	B05.10	Botryotinia fuckeliana	Botrytis cinerea	heterothallic				The genome projects of the plant pathogenic fungi Botrytis cinerea and Sclerotinia sclerotiorum. In: Macromolecules of grape and wines. Jan 2007 Fillinger In: Macromolecules of grape and wines. Jeandet P, Clément C, Conreux A (eds), Lavoisier, pp. 125-133	draft	15633, 15632	The widespread fungus Botryotinia fuckeliana, also known as Botrytis cinerea or Sclerotinia fuckeliana, is a pathogen of most vegetable and fruit crops, and many varieties of trees, shrubs, flowers, and weeds. It causes gray mold rot, or Botrytis blight, which is responsible for significant crop and economic losses. Under certain environmental conditions, Botryotinia fuckeliana causes Noble rot o…
Fungi	Dikarya	Ascomycota	Pezizomycotina	Leotiomycetes		Helotiales	Sclerotiniaceae	Sclerotinia sclerotiorum	1980 UF-70		Sclerotinia sclerotiorum	homothallic		*	*	The genome projects of the plant pathogenic fungi Botrytis cinerea and Sclerotinia sclerotiorum. In: Macromolecules of grape and wines. Jan 2007 Fillinger In: Macromolecules of grape and wines. Jeandet P, Clément C, Conreux A (eds), Lavoisier, pp. 125-133	draft	15529, 15530	Sclerotinia sclerotiorum is a fungal pathogen that has the broadest host range of any known fungus. It causes diseases such as white mold of bean, head rot of sunflower, white mold of canola, and Sclerotinia stem rot of soybean. This haploid filamentous fungus is a model for studying host-pathogen interactions. The Sclerotinia sclerotiorum haploid genome is estimated at 38 Mb.
Fungi	Dikarya	Ascomycota	Pezizomycotina	Sordariomycetes	Hypocreomycetidae	Hypocreales	Nectriaceae	Fusarium oxysporum f. sp. lycopersici	FGCS4286		Fusarium oxysporum	asexual			*	Ma LJ et al., "Comparative genomics reveals mobile pathogenicity chromosomes in Fusarium.", Nature, 2010 Mar 18; 464(7287):367-73	draft	18825, 18813	Fusarium oxysporum is a pathogenic fungus. Fusarium oxysporum strains are highly variable in both genome size and chromosome number. Typical genome sizes for Fusarium oxysporum strains range from 33 Mb to larger than 50 Mb.
Fungi	Dikarya	Ascomycota	Pezizomycotina	Sordariomycetes	Hypocreomycetidae	Hypocreales	Nectriaceae	Nectria haematococca	mpVI 77-13-4	Nectria haematococca	Fusarium solani	heterothallic				Coleman JJ et al., "The genome of Nectria haematococca: contribution of supernumerary chromosomes to gene expansion.", PLoS Genet, 2009 Aug 28; 5(8):e1000618	draft	16587, 16586	The filamentous fungus Nectria haematococca mating population VI (mpVI) (aka Fusarium solani) is a plant pathogen with a broad host range. It causes disease in a number of crops, including peas, soybeans, potatoes, and ginger. Given its ability to degrade lignins, hydrocarbons, plastics, and some pesticides, Nectria haematococca has potential for bioremediation applications. This fungus is found …
Fungi	Dikarya	Ascomycota	Pezizomycotina	Sordariomycetes	Sordariomycetidae	Magnaporthales	Magnaporthaceae	Magnaporthe oryzae	70-15	Magnaporthe oryzae	Pyricularia oryzae	asexual		*	*	Dean RA et al., "The genome sequence of the rice blast fungus Magnaporthe grisea.", Nature, 2005 Apr 21; 434(7036):980-6	complete	9583, 16061	Magnaporthe oryzae (asexual state: Pyricularia grisea), previously known as Magnaporthe grisea is a haploid filamentous ascomycete and the causal agent of rice blast disease. Strains isolated from Digitaria (eg. crabgrass and finger-grass) have been defined as M. grisea while isolates from rice and other hosts were named M. oryzae. These two groups have been separted based on clear genetic differ…
Fungi	Dikarya	Ascomycota	Pezizomycotina	Sordariomycetes	Sordariomycetidae	Sordariales	Lasiosphaeriaceae	Podospora anserina	S mat+		Podospora anserina	heterothallic				Espagne E et al., "The genome sequence of the model ascomycete fungus Podospora anserina.", Genome Biol, 2008 May 6; 9(5):R77	complete	12689, 12954	Podospora anserina is a filamentous fungus that is thought to have diverged from Neurospora crassa at least 75 million years ago. Found on herbivore dung in nature, the saprophytic P. anserina helps recycle carbon that is present in undigested plant material. It is a pseudohomothallic species, which means it is heterothallic, with two mating types mat+ and mat- contained in different nuclei but i…
Fungi	Dikarya	Ascomycota	Pezizomycotina	Sordariomycetes	Sordariomycetidae	Sordariales	Sordariaceae	Neurospora crassa	OR74A		Neurospora crassa	heterothallic			*	Galagan JE et al., "The genome sequence of the filamentous fungus Neurospora crassa.", Nature, 2003 Apr 24; 422(6934):859-68	draft	9522, 13841	Studies on this model organism led to the classical concept of "one gene, one enzyme". Beadle and Tatum received the Nobel Prize for Medicine/Physiology in 1958 for their landmark Neurospora work in 1941. Neurospora crassa is a haploid, heterothallic ascomycete and analysis of genetic recombination is facilitated by the ordered arrangement of the products of meiosis in the ascospores. N. crassa p…
Fungi	Dikarya	Ascomycota	Saccharomycotina	Saccharomycetes		Saccharomycetales	Saccharomycetaceae	Lachancea kluyveri	NRRL Y-12651		Lachancea kluyveri	heterothallic	http://www.ncbi.nlm.nih.gov/pmc/articles/PMC2765276/			Cliften P et al., "Finding functional features in Saccharomyces genomes by phylogenetic footprinting.", Science, 2003 May 29; 301(5629):71-6	draft	9594, 1445	The budding yeast Lachancea kluyveri (synonym: Saccharomyces kluyveri), is petite negative and has a pathway for pyrimidine degradation. It does not primarily ferment glucose. Lachancea kluyveri is more distantly related to Saccharomyces cerevisiae than are Saccharomyces sensu stricto or sensu lato species. As part of a comparative genomics approach to improve the annotation and understanding of …
Fungi	Dikarya	Ascomycota	Saccharomycotina	Saccharomycetes		Saccharomycetales	Saccharomycetaceae	Lachancea waltii	NCYC2644		Lachancea waltii					Kellis M et al., "Proof and evolutionary analysis of ancient genome duplication in the yeast Saccharomyces cerevisiae.", Nature, 2004 Mar 7; 428(6983):617-24	draft	10733, 10734	Lachancea waltii (synonym: Kluyveromyces waltii) is a yeast that shares a common ancestor with Saccharomyces cerevisiae but diverged before a ancient whole genome duplication from which Saccharomyces cerevisiae arose. This organism is not commonly used in the laboratory and is relatively uncharacterized. The Lachancea waltii genome is approximately 11 Mb, organized in 8 chromosomes.
Fungi	Dikarya	Ascomycota	Saccharomycotina	Saccharomycetes		Saccharomycetales	Saccharomycetaceae	Saccharomyces cerevisiae	RM11-1a	Saccharomyces cerevisiae	Candida robusta			*	*	Goffeau A et al., "Life with 6000 genes.", Science, 1996 Oct 25; 274(5287):546, 563-7	complete	9518, 13674	The budding yeast Saccharomyces cerevisiae is one of the major model organisms for understanding cellular and molecular processes in eukaryotes. This single-celled organism is also important in industry, where it is used to make bread, beer, wine, enzymes, and pharmaceuticals. The Saccharomyces cerevisiae genome is approximately 12 Mb, organized in 16 chromosomes.
Fungi	Dikarya	Ascomycota	Saccharomycotina	Saccharomycetes		Saccharomycetales		Candida albicans	WO-1		Candida albicans					Jones T et al., "The diploid genome sequence of Candida albicans.", Proc Natl Acad Sci U S A, 2004 May 3; 101(19):7329-34	draft	9526, 16373	Candida albicans, a diploid sexual fungus, is the causal agent of opportunistic infections in humans, the most common being oral and vaginal infections. Systemic fungal infections have emerged as important causes of morbidity and mortality in immunocompromised patients (e.g., AIDS, cancer chemotherapy, organ or bone marrow transplantation). In addition, hospital-related infections in patients not…
Fungi	Dikarya	Ascomycota	Saccharomycotina	Saccharomycetes		Saccharomycetales		Candida tropicalis	MYA-3404		Candida tropicalis					Butler G et al., "Evolution of pathogenicity and sexual reproduction in eight Candida genomes.", Nature, 2009 Jun 4; 459(7247):657-6	draft	12494, 13675	The yeast Candida tropicalis is the second most pathogenic Candida species after Candida albicans; it is more often associated with deep fungal infections than with normal mucosa. Candida tropicalis is an asexual diploid organism. Similar to many other Candida species, a CUG codon in Candida tropicalis corresponds to a serine residue instead of the universal leucine. Candida tropicalis is used in…
Fungi	Dikarya	Ascomycota	Taphrinomycotina	Schizosaccharomycetes		Schizosaccharomycetales	Schizosaccharomycetaceae	Schizosaccharomyces pombe	972h		Schizosaccharomyces pombe				*	Wood V et al., "The genome sequence of Schizosaccharomyces pombe.", Nature, 2002 Feb 21; 415(6874):871-80	complete	9517, 13836	The fission yeast Schizosaccharomyces pombe is an excellent model organism for studying eukaryotic processes such as cell cycle control, mitosis and meiosis, DNA repair and recombination, splicing, and the checkpoint controls important for genome stability. Schizosaccharomyces pombe forms a rod-shaped cell that grows at its tips and divides by medial fission. Although originally isolated in East …
Fungi	Dikarya	Ascomycota	Taphrinomycotina	Schizosaccharomycetes		Schizosaccharomycetales		Schizosaccharomyces cryophilus	Oy26-2		Schizosaccharomyces cryophilus					Helston RM et al., "Schizosaccharomyces cryophilus sp. nov., a new species of fission yeast.", FEMS Yeast Res, 2010 Jun 7; 10(6):779-86	draft	39509, 38373	Schizosaccharomyces cryophilus is a recently described species and has a preference for growth at lower temperatures than other fission yeast species. Its closest relative is Schizosaccharomyces octosporus.
Fungi	Dikarya	Ascomycota	Taphrinomycotina	Schizosaccharomycetes		Schizosaccharomycetales		Schizosaccharomyces japonicus	Yfs275-1		Schizosaccharomyces japonicus					Bullerwell CE et al., "A comparison of three fission yeast mitochondrial genomes.", Nucleic Acids Res, 2003 Jan 15; 31(2):759-68	draft	13637, 13640	Schizosaccharomyces japonicus is a dimorphic fission yeast, capable of forming true mycelia. It is highly invasive, making it a potential model for invasive fungal growth. Through comparative genomics, the sequence of the Schizosaccharomyces japonicus genome will aid the annotation of the Schizosaccharomyces pombe genome sequence and provide insight into the genetic determinants of invasive growt…
Fungi	Dikarya	Basidiomycota	Agaricomycotina	Agaricomycetes	Agaricomycetidae	Agaricales	Psathyrellaceae	Coprinopsis cinerea	okayama7#130		Coprinopsis cinerea					Stajich JE et al., "Insights into evolution of multicellular fungi from the assembled chromosomes of the mushroom Coprinopsis cinerea (Coprinus cinereus).", Proc Natl Acad Sci U S A, 2010 Jun 14; 107(26):11889-94	draft	9596, 1447	Coprinopsis cinerea, also known as Coprinus cinereus, is a multicellular basidiomycete that undergoes a complete sexual cycle, including typical mushroom formation. Extensive genetic and molecular analyses of this organism can be performed due to its easy cultivation on defined minimal media, making it a great model for studying development and regulation in multicellular organisms. The Coprinops…
Fungi	Dikarya	Basidiomycota	Agaricomycotina	Agaricomycetes	Agaricomycetidae	Agaricales	Tricholomataceae	Laccaria bicolor	S238N-H82		Laccaria bicolor			*	*	Martin F et al., "The genome of Laccaria bicolor provides insights into mycorrhizal symbiosis.", Nature, 2008 Mar 6; 452(7183):88-92	draft	17357, 19043	Laccaria bicolor is an ectomycorrhizal and saprobic basidiomycete fungus. It symbiotically associates with Poplar trees and widely distributed in forest ecosystems. The fungus is commercially used in forest nurseries to promote growth of tree seedlings. Laccaria bicolor is the first symbiotic fungus genome to be sequenced. The Laccaria bicolor genome is approximately 65 Mb.
Fungi	Dikarya	Basidiomycota	Pucciniamycotina	Pucciniomycetes		Pucciniales	Pucciniacae	Puccinia graminis	CRL75-36-700-3		Puccinia graminis			*	*		draft	12848, 18535	The pathogenic fungus Puccinia graminis causes stem rust in small cereal crops such as wheat, oat, rye, and barley. Stem rust, also referred to as black rust or black stem rust, is among the most destructive diseases of cereal crops and has resulted in enormous economic and yield losses. Puccinia graminis has a complex life cycle that includes five spore stages and two very different hosts, namel…
Fungi	Dikarya	Basidiomycota	Ustilaginomycotina	Exobasidiomycetes		Malasseziales	Malasseziaceae	Malassezia globosa	CBS7966		Malassezia globosa			*	*	Xu J et al., "Dandruff-associated Malassezia genomes reveal convergent and divergent virulence traits shared with plant and human fungal pathogens.", Proc Natl Acad Sci U S A, 2007 Nov 13; 104(47):18730-5	draft	18723, 18719	Members of the genus Malassezia (formerly Pityrosporum) are lipophilic or lipid-dependent yeasts that are part of the normal cutaneous microflora. Considered opportunistic pathogens, they can cause systemic infection in neonates and are associated with multiple human skin disorders, including pityriasis versicolor (PV), psoriasis, atopic dermatitis (AD), seborrheic dermatitis (SD), dandruff, and …
Fungi		Blastocladiomycota		Blastocladiomycetes		Blastocladiales	Blastocladiaceae	Allomyces macrogynus	ATCC38327		Allomyces macrogynus			*	*	Paquin B et al., "The mitochondrial DNA of Allomyces macrogynus: the complete genomic sequence from an ancestral fungus.", J Mol Biol, 1996 Feb 9; 255(5):688-701	draft	12834, 20563	Allomyces macrogynus is a filamentous chytrid fungus that is well-characterized. The Allomyces macrogynus genome is estimated at 30 Mb.
Fungi		Chytridiomycota		Chytridiomycetes		Chytridiales		Batrachochytrium dendrobatidis	JEL423		Batrachochytrium dendrobatidis			*	*		draft	13638, 13653	Batrachochytrium dendrobatidis is a non-filamentous, aquatic chytrid fungus. Chytrids are unique among true fungi in that they produce flagellated zoospores. No resting spore or sexual stages are known for Batrachochytrium dendrobatidis, which is cultured as a diploid. Batrachochytrium dendrobatidis, known as the amphibian chytrid, is an amphibian pathogen that causes chytridiomycosis; this disea…

## Sheet: syntenycomp
name of species1	name of species2	comparison algorithm: promer is part of the MUMMER package, promer translates both genomes in 6 frames and compares the translated sequences	the number of sequence pairs found to share significant amounts of conserved sequence (more than expected by chance) tested by the binomial test (see methods)	total pair combinations: sequences in genome 1 multiplied by sequences in genome 2	number of significantly conserved pairs divided by the square root of the total possible pairs (expressed as a percentage). A high number (>25) indicates whole-genome synteny between species1 and species2	highest % value of conserved sequence in seq pair vs total conserved sequence for both seqs in pair, for all significant pairs	average value of conserved sequence in seq pair vs total conserved sequence for both seqs in pair, for all significant pairs	total size of sequences in genome1 > 500 MB	total size of sequences in genome2 > 500 MB			total length of conserved sequence in genome 1	total length of conserved sequence in genome 2	conserved length divided by genome length x 100	conserved length divided by genome length x 100	average percent identity of conserved matches between genome 1 and genome 2	average percent similarity of conserved matches between genome 1 and genome 2	average length of syntenic diagonals (>50MB) in genome 1	average length of syntenic diagonals (>50MB) in genome 1	average of average syntenic diagonal lengths in genomes 1 and 2	the cumulative length of all identified syntenic diagonals in genome 1	the cumulative length of all identified syntenic diagonals in genome 2	the total number of diagonals identified in genome 1	the total number of diagonals identified in genome 2	if the total length of syntenic diagonals is >=5MB, diagonals are sorted in descending length order and the number of diagonals required to reach a cumulative length of 5MB (from largest to smallest) is reported here	if the total length of syntenic diagonals is >=5MB, diagonals are sorted in descending length order and the number of diagonals required to reach a cumulative length of 5MB (from largest to smallest) is reported here	if the total length of syntenic diagonals is >=5MB, diagonals are sorted in descending length order and the length of the smallest diagonal which cumulatively totals to length of 5MB (from largest to smallest) is reported here	if the total length of syntenic diagonals is >=5MB, diagonals are sorted in descending length order and the length of the smallest diagonal which cumulatively totals to length of 5MB (from largest to smallest) is reported here	assessment of existence of whole-genome synteny	final assessment of whole genome synteny type
species1	species2	algorithm	significantly_conserved_seq_pairs	total_possible_seq_pairs	perc_ratio_of_exp_sig_cons_pairs	max_cons_ratio	avg_cons_ratio	genomelength1	genomelength2	number_seqs_genome1>500kb	number_seqs_genome2>500kb	conservedlength1	conservedlength2	%conserved1	%conserved2	avg_%identity	avg_%similarity	avg_lengthofsyntenicdiagonal1	avg_lengthofsyntenicdiagonal2	avg_lengthofsyntenicdiagonals_both	total_length_syntenic_diagonals1	total_length_syntenic_diagonals2	total_number_syntenic_diagonals1	total_number_syntenic_diagonals2	number_of_largest_syntenic_diagonals_totalling5MB_1	number_of_largest_syntenic_diagonals_totalling5MB_2	min_length_of_largest_syntenic_diagonals_totalling5MB_1	min_length_of_largest_syntenic_diagonals_totalling5MB_2	whole_genome_synteny	synteny_type	synteny_type2
Allomyces macrogynus	Arthroderma gypseum	PROMER	0	420	0	36.18	0.9	48264648	23158290	42	10	129936	130605	0.3	0.6	58.8	71.8	0	0	0	0	0	0	0					no	none
Allomyces macrogynus	Aspergillus fumigatus	PROMER	0	336	0	41.75	0.9	48264648	29384958	42	8	166758	167298	0.3	0.6	58.7	71.2	0	0	0	0	0	0	0					no	none
Allomyces macrogynus	Batrachochytrium dendrobatidis	PROMER	0	672	0	40.1	0.7	48264648	22904964	42	16	209985	215766	0.4	0.9	63.9	75.9	0	0	0	0	0	0	0					no	none
Allomyces macrogynus	Botryotinia fuckeliana	PROMER	0	378	0	78.17	3.7	48264648	7035937	42	9	140313	140277	0.3	2	60.1	72.8	0	0	0	0	0	0	0					no	none
Allomyces macrogynus	Candida albicans	PROMER	0	378	0	56.9	1.2	48264648	14360917	42	9	130827	129093	0.3	0.9	58.4	72.5	0	0	0	0	0	0	0					no	none
Allomyces macrogynus	Candida tropicalis	PROMER	0	378	0	27.97	1.2	48264648	13499528	42	9	122733	120447	0.3	0.9	58.3	72.5	0	0	0	0	0	0	0					no	none
Allomyces macrogynus	Coccidioides immitis	PROMER	0	252	0	20.28	1	48264648	28947925	42	6	139491	140256	0.3	0.5	58.6	71.6	0	0	0	0	0	0	0					no	none
Allomyces macrogynus	Coprinopsis cinerea	PROMER	0	546	0	54.75	1	48264648	35810191	42	13	88719	92178	0.2	0.3	60.6	72	0	0	0	0	0	0	0					no	none
Allomyces macrogynus	Fusarium oxysporum	PROMER	0	630	0	31.15	0.9	48264648	57720560	42	15	149022	148743	0.3	0.3	57.5	70.3	0	0	0	0	0	0	0					no	none
Allomyces macrogynus	Laccaria bicolor	PROMER	1	1722	2.4	99.97	0.9	48264648	45334608	42	41	88197	91536	0.2	0.2	60.5	71.7	0	0	0	0	0	0	0					no	none
Allomyces macrogynus	Lachancea kluyveri	PROMER	0	336	0	31.88	1.1	48264648	11345726	42	8	142620	141561	0.3	1.2	56.9	70.6	0	0	0	0	0	0	0					no	none
Allomyces macrogynus	Lachancea waltii	PROMER	0	378	0	46.17	0.8	48264648	14480748	42	9	129855	128811	0.3	0.9	59.8	73.1	0	0	0	0	0	0	0					no	none
Allomyces macrogynus	Leptosphaeria maculans	PROMER	1	1008	3.1	48.02	0.7	48264648	42405733	42	24	154926	156720	0.3	0.4	59.1	70.9	0	0	0	0	0	0	0					no	none
Allomyces macrogynus	Magnaporthe oryzae	PROMER	0	294	0	26.37	0.9	48264648	39617341	42	7	155568	156372	0.3	0.4	57.6	70.3	0	0	0	0	0	0	0					no	none
Allomyces macrogynus	Malassezia globosa	PROMER	0	210	0	26.45	1.1	48264648	3586536	42	5	166236	164868	0.3	4.6	58.5	70.4	0	0	0	0	0	0	0					no	none
Allomyces macrogynus	Mycosphaerella fijiensis	PROMER	0	840	0	41.35	0.6	48264648	71949084	42	20	158421	158178	0.3	0.2	59.8	71.9	0	0	0	0	0	0	0					no	none
Allomyces macrogynus	Mycosphaerella graminicola	PROMER	0	798	0	43.07	0.8	48264648	38804933	42	19	140313	140274	0.3	0.4	58.5	70.6	0	0	0	0	0	0	0					no	none
Allomyces macrogynus	Nectria haematococca	PROMER	0	588	0	100	1	48264648	46535802	42	14	156384	156372	0.3	0.3	57.8	70.8	0	0	0	0	0	0	0					no	none
Allomyces macrogynus	Neurospora crassa	PROMER	0	294	0	31.43	0.8	48264648	40463072	42	7	161202	162033	0.3	0.4	59	71.1	0	0	0	0	0	0	0					no	none
Allomyces macrogynus	Penicillium marneffei	PROMER	0	336	0	28.69	0.9	48264648	27807711	42	8	144372	145224	0.3	0.5	58.7	71.6	0	0	0	0	0	0	0					no	none
Allomyces macrogynus	Phaeosphaeria nodorum	PROMER	0	1008	0	83.23	1.1	48264648	28419041	42	24	138957	139101	0.3	0.5	58.2	70.4	0	0	0	0	0	0	0					no	none
Allomyces macrogynus	Podospora anserina	PROMER	0	294	0	37.76	0.9	48264648	35390369	42	7	161622	162480	0.3	0.5	58.1	70.5	0	0	0	0	0	0	0					no	none
Allomyces macrogynus	Puccinia graminis	PROMER	1	2394	2	100	0.9	48264648	63309651	42	57	87045	91293	0.2	0.1	60.3	71	0	0	0	0	0	0	0					no	none
Allomyces macrogynus	Saccharomyces cerevisiae	PROMER	0	462	0	47.07	1.2	48264648	9507953	42	11	124896	123453	0.3	1.3	58.4	72.3	0	0	0	0	0	0	0					no	none
Allomyces macrogynus	Schizosaccharomyces cryophilus	PROMER	0	378	0	33.58	1.4	48264648	10188053	42	9	133017	130791	0.3	1.3	58.6	72.3	0	0	0	0	0	0	0					no	none
Allomyces macrogynus	Schizosaccharomyces japonicus	PROMER	0	252	0	20.81	1.1	48264648	10306044	42	6	135276	133209	0.3	1.3	59.4	72.7	0	0	0	0	0	0	0					no	none
Allomyces macrogynus	Schizosaccharomyces pombe	PROMER	0	126	0	16.95	1.4	48264648	12571820	42	3	148995	146955	0.3	1.2	58.4	72.4	0	0	0	0	0	0	0					no	none
Allomyces macrogynus	Sclerotinia sclerotiorum	PROMER	1	1050	3.1	74.7	0.9	48264648	35846993	42	25	140484	139992	0.3	0.4	60	72.7	0	0	0	0	0	0	0					no	none
Arthroderma gypseum	Allomyces macrogynus	PROMER	0	420	0	36.18	0.9	48264648	23158290	42	10	129936	130605	0.3	0.6	58.8	71.8	0	0	0	0	0	0	0					no	none
Arthroderma gypseum	Aspergillus fumigatus	PROMER	20	80	223.6	45.58	1.9	23158290	29384958	10	8	6280476	6234522	27.1	21.2	63	75.3	21737	23425	22581	3304000	3584000	151	152					yes	macro	degraded
Arthroderma gypseum	Batrachochytrium dendrobatidis	PROMER	0	160	0	14.76	0.3	23158290	22904964	10	16	642213	653640	2.8	2.9	57.7	71.8	0	0	0	0	0	0	0					no	none
Arthroderma gypseum	Botryotinia fuckeliana	PROMER	0	90	0	20.33	1.1	23158290	7035937	10	9	3874707	3847614	16.7	54.7	60.5	73.5	0	0	0	0	0	0	0					no	none
Arthroderma gypseum	Candida albicans	PROMER	0	90	0	9.75	0	23158290	14360917	10	9	1252485	1217577	5.4	8.5	56.1	70.8	0	0	0	0	0	0	0					no	none
Arthroderma gypseum	Candida tropicalis	PROMER	0	90	0	10.48	0.1	23158290	13499528	10	9	1249821	1214076	5.4	9	56.1	71	0	0	0	0	0	0	0					no	none
Arthroderma gypseum	Coccidioides immitis	PROMER	14	60	180.7	60.01	3	23158290	28947925	10	6	7398282	7362201	31.9	25.4	65.1	76.7	26578	26652	26615	4598000	4744000	172	177					yes	macro	degraded
Arthroderma gypseum	Coprinopsis cinerea	PROMER	0	130	0	14.19	0.1	23158290	35810191	10	13	728811	754461	3.1	2.1	58.2	71	0	0	0	0	0	0	0					no	none
Arthroderma gypseum	Fusarium oxysporum	PROMER	3	150	24.5	14.33	0.2	23158290	57720560	10	15	3768030	3716412	16.3	6.4	59.1	72.5	6667	0	3333	20000	0	2	0					no	none
Arthroderma gypseum	Laccaria bicolor	PROMER	0	410	0	11.28	0.2	23158290	45334608	10	41	702441	727239	3	1.6	58.5	71.2	0	0	0	0	0	0	0					no	none
Arthroderma gypseum	Lachancea kluyveri	PROMER	0	80	0	11.32	0.1	23158290	11345726	10	8	1229310	1195665	5.3	10.5	56	70.9	0	0	0	0	0	0	0					no	none
Arthroderma gypseum	Lachancea waltii	PROMER	0	90	0	10.59	0.1	23158290	14480748	10	9	1222542	1191351	5.3	8.2	56.1	70.9	0	0	0	0	0	0	0					no	none
Arthroderma gypseum	Leptosphaeria maculans	PROMER	23	240	148.5	26.03	0.8	23158290	42405733	10	24	3924057	3901269	16.9	9.2	59.7	72.8	8400	10000	9200	42000	150000	4	14					yes	meso	degraded
Arthroderma gypseum	Magnaporthe oryzae	PROMER	0	70	0		0	23158290	39617341	10	7	3457503	3454452	14.9	8.7	59.1	72.2	0	0	0	0	0	0	0					no	none
Arthroderma gypseum	Malassezia globosa	PROMER	0	50	0	14.11	0.1	23158290	3586536	10	5	974475	960981	4.2	26.8	55.6	70.3	0	0	0	0	0	0	0					no	none
Arthroderma gypseum	Mycosphaerella fijiensis	PROMER	8	200	56.6	40.81	0.7	23158290	71949084	10	20	3846108	3795564	16.6	5.3	58.7	71.9	4000	6000	5000	8000	24000	1	3					yes	meso	degraded
Arthroderma gypseum	Mycosphaerella graminicola	PROMER	11	190	79.8	41.14	0.7	23158290	38804933	10	19	3804531	3758955	16.4	9.7	58.6	71.8	7000	7714	7357	14000	54000	1	6					yes	meso	degraded
Arthroderma gypseum	Nectria haematococca	PROMER	3	140	25.4	17.73	0.3	23158290	46535802	10	14	3873426	3821301	16.7	8.2	59.1	72.4	8800	8571	8685	44000	60000	4	6					yes	meso	degraded
Arthroderma gypseum	Neurospora crassa	PROMER	2	70	23.9	21.92	0.9	23158290	40463072	10	7	3609729	3603672	15.6	8.9	59.1	72.1	7333	0	3666	22000	0	2	0					no	none
Arthroderma gypseum	Penicillium marneffei	PROMER	16	80	178.9	33.96	1.7	23158290	27807711	10	8	5897646	5857431	25.5	21.1	62.4	74.9	19630	20722	20176	2336000	2756000	118	132					yes	macro	degraded
Arthroderma gypseum	Phaeosphaeria nodorum	PROMER	26	240	167.8	26.57	0.8	23158290	28419041	10	24	3998919	3957099	17.3	13.9	59.6	72.8	8222	10154	9188	74000	132000	8	12					yes	meso	degraded
Arthroderma gypseum	Podospora anserina	PROMER	2	70	23.9	21.69	0.7	23158290	35390369	10	7	3674574	3648489	15.9	10.3	58.8	72	3000	0	1500	6000	0	1	0					no	none
Arthroderma gypseum	Puccinia graminis	PROMER	0	570	0	18.73	0.3	23158290	63309651	10	57	664878	694461	2.9	1.1	57.8	70.9	0	0	0	0	0	0	0					no	none
Arthroderma gypseum	Saccharomyces cerevisiae	PROMER	0	110	0	12.13	0.1	23158290	9507953	10	11	1116531	1086348	4.8	11.4	55.9	70.9	0	0	0	0	0	0	0					no	none
Arthroderma gypseum	Schizosaccharomyces cryophilus	PROMER	0	90	0	11.13	0.1	23158290	10188053	10	9	1213143	1175535	5.2	11.5	56.2	71.3	0	0	0	0	0	0	0					no	none
Arthroderma gypseum	Schizosaccharomyces japonicus	PROMER	0	60	0	15.37	0.2	23158290	10306044	10	6	1204989	1166580	5.2	11.3	56.3	71.1	0	0	0	0	0	0	0					no	none
Arthroderma gypseum	Schizosaccharomyces pombe	PROMER	0	30	0		0	23158290	12571820	10	3	1218582	1179435	5.3	9.4	56.3	71.4	0	0	0	0	0	0	0					no	none
Arthroderma gypseum	Sclerotinia sclerotiorum	PROMER	29	250	183.4	20.64	0.4	23158290	35846993	10	25	4031598	4002546	17.4	11.2	60.3	73.3	13111	9500	11305	118000	114000	8	11					yes	meso	degraded
Aspergillus fumigatus	Allomyces macrogynus	PROMER	0	336	0	41.75	0.9	48264648	29384958	42	8	166758	167298	0.3	0.6	58.7	71.2	0	0	0	0	0	0	0					no	none
Aspergillus fumigatus	Arthroderma gypseum	PROMER	20	80	223.6	45.58	1.9	23158290	29384958	10	8	6280476	6234522	27.1	21.2	63	75.3	21737	23425	22581	3304000	3584000	151	152					yes	macro	degraded
Aspergillus fumigatus	Batrachochytrium dendrobatidis	PROMER	0	128	0	12.61	0.3	29384958	22904964	8	16	650823	663660	2.2	2.9	57.9	71.9	0	0	0	0	0	0	0					no	none
Aspergillus fumigatus	Botryotinia fuckeliana	PROMER	0	72	0	18.15	0.9	29384958	7035937	8	9	4522080	4515858	15.4	64.2	60.7	73.6	0	0	0	0	0	0	0					no	none
Aspergillus fumigatus	Candida albicans	PROMER	0	72	0	9.47	0.1	29384958	14360917	8	9	1343601	1307823	4.6	9.1	56.3	71	0	0	0	0	0	0	0					no	none
Aspergillus fumigatus	Candida tropicalis	PROMER	0	72	0	8.64	0	29384958	13499528	8	9	1354854	1316784	4.6	9.8	55.9	70.8	0	0	0	0	0	0	0					no	none
Aspergillus fumigatus	Coccidioides immitis	PROMER	9	48	129.9	39.06	2.7	29384958	28947925	8	6	6655002	6675051	22.6	23.1	63.9	76	24903	23369	24136	3088000	3038000	123	129					yes	macro	degraded
Aspergillus fumigatus	Coprinopsis cinerea	PROMER	0	104	0	14.76	0.3	29384958	35810191	8	13	748848	776949	2.5	2.2	58.9	71.3	0	0	0	0	0	0	0					no	none
Aspergillus fumigatus	Fusarium oxysporum	PROMER	0	120	0	15.33	0.2	29384958	57720560	8	15	4613400	4575309	15.7	7.9	59.3	72.5	0	0	0	0	0	0	0					no	none
Aspergillus fumigatus	Laccaria bicolor	PROMER	0	328	0	12.83	0.2	29384958	45334608	8	41	750882	779550	2.6	1.7	58.7	71.3	0	0	0	0	0	0	0					no	none
Aspergillus fumigatus	Lachancea kluyveri	PROMER	0	64	0		0	29384958	11345726	8	8	1289307	1254447	4.4	11.1	56.3	71.2	0	0	0	0	0	0	0					no	none
Aspergillus fumigatus	Lachancea waltii	PROMER	0	72	0	14.67	0.1	29384958	14480748	8	9	1293501	1264026	4.4	8.7	56.5	71.1	0	0	0	0	0	0	0					no	none
Aspergillus fumigatus	Leptosphaeria maculans	PROMER	14	192	101	21.88	0.6	29384958	42405733	8	24	4568823	4560120	15.5	10.8	59.7	72.5	7600	12923	10261	38000	168000	4	12					yes	meso	degraded
Aspergillus fumigatus	Magnaporthe oryzae	PROMER	0	56	0	14.56	0.1	29384958	39617341	8	7	3878601	3892812	13.2	9.8	59.6	72.5	0	0	0	0	0	0	0					no	none
Aspergillus fumigatus	Malassezia globosa	PROMER	0	40	0		0	29384958	3586536	8	5	1009074	995937	3.4	27.8	56	70.4	0	0	0	0	0	0	0					no	none
Aspergillus fumigatus	Mycosphaerella fijiensis	PROMER	3	160	23.7	36.39	0.8	29384958	71949084	8	20	4472529	4435035	15.2	6.2	59.1	72.2	0	7000	3500	0	14000	0	1					no	none
Aspergillus fumigatus	Mycosphaerella graminicola	PROMER	8	152	64.9	36.32	0.7	29384958	38804933	8	19	4366266	4335951	14.9	11.2	58.9	72	4000	10750	7375	12000	86000	2	7					yes	meso	degraded
Aspergillus fumigatus	Nectria haematococca	PROMER	1	112	9.4	16.02	0.2	29384958	46535802	8	14	4732827	4694118	16.1	10.1	59.6	72.7	17000	14667	15833	34000	44000	1	2					no	none
Aspergillus fumigatus	Neurospora crassa	PROMER	0	56	0	18.86	0.8	29384958	40463072	8	7	4074552	4092495	13.9	10.1	59.4	72.4	0	0	0	0	0	0	0					no	none
Aspergillus fumigatus	Penicillium marneffei	PROMER	17	64	212.5	30.21	1.6	29384958	27807711	8	8	7909521	7917942	26.9	28.5	64.8	76.5	30183	31315	30749	5614000	5668000	185	180	126	116	18000	18000	yes	macro	degraded
Aspergillus fumigatus	Phaeosphaeria nodorum	PROMER	16	192	115.5	22.04	0.7	29384958	28419041	8	24	4676121	4647438	15.9	16.4	59.9	72.9	8000	8267	8133	48000	124000	5	14					yes	meso	degraded
Aspergillus fumigatus	Podospora anserina	PROMER	0	56	0	20.97	0.7	29384958	35390369	8	7	4074993	4064031	13.9	11.5	59.3	72.3	0	0	0	0	0	0	0					no	none
Aspergillus fumigatus	Puccinia graminis	PROMER	0	456	0	10.92	0.2	29384958	63309651	8	57	719466	755967	2.4	1.2	57.5	70.6	0	0	0	0	0	0	0					no	none
Aspergillus fumigatus	Saccharomyces cerevisiae	PROMER	0	88	0	10.74	0.1	29384958	9507953	8	11	1180917	1150161	4	12.1	56.2	71.1	0	0	0	0	0	0	0					no	none
Aspergillus fumigatus	Schizosaccharomyces cryophilus	PROMER	0	72	0	12.95	0.2	29384958	10188053	8	9	1316133	1277124	4.5	12.5	56.2	71.3	0	0	0	0	0	0	0					no	none
Aspergillus fumigatus	Schizosaccharomyces japonicus	PROMER	0	48	0		0	29384958	10306044	8	6	1268994	1230723	4.3	11.9	56.7	71.5	0	0	0	0	0	0	0					no	none
Aspergillus fumigatus	Schizosaccharomyces pombe	PROMER	0	24	0		0	29384958	12571820	8	3	1312368	1272738	4.5	10.1	56.6	71.6	0	0	0	0	0	0	0					no	none
Aspergillus fumigatus	Sclerotinia sclerotiorum	PROMER	17	200	120.2	12.41	0.4	29384958	35846993	8	25	4667178	4661739	15.9	13	60.6	73.4	10750	14000	12375	86000	252000	7	17					yes	meso	degraded
Batrachochytrium dendrobatidis	Allomyces macrogynus	PROMER	0	672	0	40.1	0.7	48264648	22904964	42	16	209985	215766	0.4	0.9	63.9	75.9	0	0	0	0	0	0	0					no	none
Batrachochytrium dendrobatidis	Arthroderma gypseum	PROMER	0	160	0	14.76	0.3	23158290	22904964	10	16	642213	653640	2.8	2.9	57.7	71.8	0	0	0	0	0	0	0					no	none
Batrachochytrium dendrobatidis	Aspergillus fumigatus	PROMER	0	128	0	12.61	0.3	29384958	22904964	8	16	650823	663660	2.2	2.9	57.9	71.9	0	0	0	0	0	0	0					no	none
Batrachochytrium dendrobatidis	Botryotinia fuckeliana	PROMER	0	144	0	25.5	1.3	22904964	7035937	16	9	640071	625284	2.8	8.9	57.9	71.8	0	0	0	0	0	0	0					no	none
Batrachochytrium dendrobatidis	Candida albicans	PROMER	0	144	0	15.83	0.1	22904964	14360917	16	9	567186	545178	2.5	3.8	57.6	72	0	0	0	0	0	0	0					no	none
Batrachochytrium dendrobatidis	Candida tropicalis	PROMER	0	144	0	14.26	0.3	22904964	13499528	16	9	568071	545022	2.5	4	57.3	71.8	0	0	0	0	0	0	0					no	none
Batrachochytrium dendrobatidis	Coccidioides immitis	PROMER	0	96	0	20.23	0.5	22904964	28947925	16	6	636243	624516	2.8	2.2	58	71.9	0	0	0	0	0	0	0					no	none
Batrachochytrium dendrobatidis	Coprinopsis cinerea	PROMER	0	208	0	16.63	0.3	22904964	35810191	16	13	514497	520812	2.2	1.5	61.4	73.9	0	0	0	0	0	0	0					no	none
Batrachochytrium dendrobatidis	Fusarium oxysporum	PROMER	0	240	0	15.35	0.3	22904964	57720560	16	15	642480	627417	2.8	1.1	57.3	71.4	0	0	0	0	0	0	0					no	none
Batrachochytrium dendrobatidis	Laccaria bicolor	PROMER	0	656	0	18.75	0.3	22904964	45334608	16	41	502947	511950	2.2	1.1	61.2	73.6	0	0	0	0	0	0	0					no	none
Batrachochytrium dendrobatidis	Lachancea kluyveri	PROMER	0	128	0	15.98	0.3	22904964	11345726	16	8	567714	544272	2.5	4.8	57.1	71.8	0	0	0	0	0	0	0					no	none
Batrachochytrium dendrobatidis	Lachancea waltii	PROMER	0	144	0	11.32	0.2	22904964	14480748	16	9	561996	539733	2.5	3.7	57.3	71.7	0	0	0	0	0	0	0					no	none
Batrachochytrium dendrobatidis	Leptosphaeria maculans	PROMER	0	384	0	13.91	0.3	22904964	42405733	16	24	631602	617103	2.8	1.5	57.8	71.7	0	0	0	0	0	0	0					no	none
Batrachochytrium dendrobatidis	Magnaporthe oryzae	PROMER	0	112	0	11.54	0.2	22904964	39617341	16	7	605526	592482	2.6	1.5	57.8	71.7	0	0	0	0	0	0	0					no	none
Batrachochytrium dendrobatidis	Malassezia globosa	PROMER	0	80	0	16.65	0.5	22904964	3586536	16	5	642633	618678	2.8	17.3	57.9	71.9	0	0	0	0	0	0	0					no	none
Batrachochytrium dendrobatidis	Mycosphaerella fijiensis	PROMER	0	320	0	12.83	0.2	22904964	71949084	16	20	661386	642699	2.9	0.9	57.5	71.6	0	0	0	0	0	0	0					no	none
Batrachochytrium dendrobatidis	Mycosphaerella graminicola	PROMER	0	304	0	16.24	0.3	22904964	38804933	16	19	650874	632889	2.8	1.6	57.2	71.3	0	0	0	0	0	0	0					no	none
Batrachochytrium dendrobatidis	Nectria haematococca	PROMER	0	224	0	12.66	0.3	22904964	46535802	16	14	650844	634524	2.8	1.4	57.5	71.6	0	0	0	0	0	0	0					no	none
Batrachochytrium dendrobatidis	Neurospora crassa	PROMER	0	112	0	13.4	0.4	22904964	40463072	16	7	656064	640470	2.9	1.6	57.6	71.5	0	0	0	0	0	0	0					no	none
Batrachochytrium dendrobatidis	Penicillium marneffei	PROMER	0	128	0	12.08	0.3	22904964	27807711	16	8	649038	637401	2.8	2.3	57.6	71.8	0	0	0	0	0	0	0					no	none
Batrachochytrium dendrobatidis	Phaeosphaeria nodorum	PROMER	1	384	5.1	22.8	0.4	22904964	28419041	16	24	630237	615123	2.8	2.2	57.8	71.6	0	0	0	0	0	0	0					no	none
Batrachochytrium dendrobatidis	Podospora anserina	PROMER	0	112	0	14.78	0.4	22904964	35390369	16	7	644598	629127	2.8	1.8	57.7	71.7	0	0	0	0	0	0	0					no	none
Batrachochytrium dendrobatidis	Puccinia graminis	PROMER	1	912	3.3	25.54	0.3	22904964	63309651	16	57	504657	518442	2.2	0.8	59.8	72.5	0	0	0	0	0	0	0					no	none
Batrachochytrium dendrobatidis	Saccharomyces cerevisiae	PROMER	0	176	0	19.29	0.5	22904964	9507953	16	11	549798	529230	2.4	5.6	56.6	71.3	0	0	0	0	0	0	0					no	none
Batrachochytrium dendrobatidis	Schizosaccharomyces cryophilus	PROMER	0	144	0	17.08	0.4	22904964	10188053	16	9	630915	603624	2.8	5.9	57.6	72.1	0	0	0	0	0	0	0					no	none
Batrachochytrium dendrobatidis	Schizosaccharomyces japonicus	PROMER	0	96	0	16.65	0.2	22904964	10306044	16	6	619584	593712	2.7	5.8	57.9	72.2	0	0	0	0	0	0	0					no	none
Batrachochytrium dendrobatidis	Schizosaccharomyces pombe	PROMER	0	48	0	6.46	0.1	22904964	12571820	16	3	638667	612372	2.8	4.9	57.8	72.2	0	0	0	0	0	0	0					no	none
Batrachochytrium dendrobatidis	Sclerotinia sclerotiorum	PROMER	1	400	5	14.5	0.3	22904964	35846993	16	25	666114	650793	2.9	1.8	57.7	71.7	0	0	0	0	0	0	0					no	none
Botryotinia fuckeliana	Allomyces macrogynus	PROMER	0	378	0	78.17	3.7	48264648	7035937	42	9	140313	140277	0.3	2	60.1	72.8	0	0	0	0	0	0	0					no	none
Botryotinia fuckeliana	Arthroderma gypseum	PROMER	0	90	0	20.33	1.1	23158290	7035937	10	9	3874707	3847614	16.7	54.7	60.5	73.5	0	0	0	0	0	0	0					no	none
Botryotinia fuckeliana	Aspergillus fumigatus	PROMER	0	72	0	18.15	0.9	29384958	7035937	8	9	4522080	4515858	15.4	64.2	60.7	73.6	0	0	0	0	0	0	0					no	none
Botryotinia fuckeliana	Batrachochytrium dendrobatidis	PROMER	0	144	0	25.5	1.3	22904964	7035937	16	9	640071	625284	2.8	8.9	57.9	71.8	0	0	0	0	0	0	0					no	none
Botryotinia fuckeliana	Candida albicans	PROMER	0	81	0	15.71	0.6	7035937	14360917	9	9	1224582	1200450	17.4	8.4	56.9	71.7	0	0	0	0	0	0	0					no	none
Botryotinia fuckeliana	Candida tropicalis	PROMER	0	81	0	18.63	1.1	7035937	13499528	9	9	1231641	1203885	17.5	8.9	56.6	71.5	0	0	0	0	0	0	0					no	none
Botryotinia fuckeliana	Coccidioides immitis	PROMER	0	54	0	25.81	1.7	7035937	28947925	9	6	3938154	3954570	56	13.7	60.9	73.8	0	0	0	0	0	0	0					no	none
Botryotinia fuckeliana	Coprinopsis cinerea	PROMER	0	117	0	37.09	1.4	7035937	35810191	9	13	685341	711720	9.7	2	59.1	71.8	0	0	0	0	0	0	0					no	none
Botryotinia fuckeliana	Fusarium oxysporum	PROMER	0	135	0	22.57	0.8	7035937	57720560	9	15	5338143	5292981	75.9	9.2	61.5	74.2	0	0	0	0	0	0	0					no	none
Botryotinia fuckeliana	Laccaria bicolor	PROMER	0	369	0	23.84	1.2	7035937	45334608	9	41	667770	698859	9.5	1.5	58.6	71.3	0	0	0	0	0	0	0					no	none
Botryotinia fuckeliana	Lachancea kluyveri	PROMER	0	72	0	21.6	1.2	7035937	11345726	9	8	1215297	1189620	17.3	10.5	56.8	71.7	0	0	0	0	0	0	0					no	none
Botryotinia fuckeliana	Lachancea waltii	PROMER	0	81	0	21.49	1.1	7035937	14480748	9	9	1212525	1191096	17.2	8.2	57.1	71.7	0	0	0	0	0	0	0					no	none
Botryotinia fuckeliana	Leptosphaeria maculans	PROMER	2	216	13.6	44.74	0.9	7035937	42405733	9	24	4312701	4308780	61.3	10.2	60.4	73.2	0	6000	3000	0	12000	0	1					no	none
Botryotinia fuckeliana	Magnaporthe oryzae	PROMER	0	63	0	22.8	1.2	7035937	39617341	9	7	4813056	4849578	68.4	12.2	61.6	74.1	0	0	0	0	0	0	0					no	none
Botryotinia fuckeliana	Malassezia globosa	PROMER	0	45	0	23.43	1.3	7035937	3586536	9	5	917847	911220	13	25.4	56.6	71.3	0	0	0	0	0	0	0					no	none
Botryotinia fuckeliana	Mycosphaerella fijiensis	PROMER	0	180	0	25.2	1.1	7035937	71949084	9	20	4246191	4226604	60.4	5.9	59.8	72.7	0	0	0	0	0	0	0					no	none
Botryotinia fuckeliana	Mycosphaerella graminicola	PROMER	0	171	0	27	1.1	7035937	38804933	9	19	4120455	4102533	58.6	10.6	59.7	72.6	0	0	0	0	0	0	0					no	none
Botryotinia fuckeliana	Nectria haematococca	PROMER	0	126	0	20.19	0.6	7035937	46535802	9	14	5474076	5427759	77.8	11.7	61.5	74.2	0	0	0	0	0	0	0					no	none
Botryotinia fuckeliana	Neurospora crassa	PROMER	0	63	0	25.19	2	7035937	40463072	9	7	5064537	5111682	72	12.6	61.6	74	0	0	0	0	0	0	0					no	none
Botryotinia fuckeliana	Penicillium marneffei	PROMER	0	72	0	18.5	0.9	7035937	27807711	9	8	4349106	4348929	61.8	15.6	60.5	73.4	0	0	0	0	0	0	0					no	none
Botryotinia fuckeliana	Phaeosphaeria nodorum	PROMER	2	216	13.6	39.41	0.9	7035937	28419041	9	24	4419525	4397142	62.8	15.5	60.5	73.4	0	0	0	0	0	0	0					no	none
Botryotinia fuckeliana	Podospora anserina	PROMER	0	63	0	23.36	1.8	7035937	35390369	9	7	5138790	5145237	73	14.5	61.2	73.7	0	0	0	0	0	0	0					no	none
Botryotinia fuckeliana	Puccinia graminis	PROMER	0	513	0	44.4	1.2	7035937	63309651	9	57	628365	662049	8.9	1	58.4	71.4	0	0	0	0	0	0	0					no	none
Botryotinia fuckeliana	Saccharomyces cerevisiae	PROMER	0	99	0	23.66	1.2	7035937	9507953	9	11	1098786	1078236	15.6	11.3	56.6	71.6	0	0	0	0	0	0	0					no	none
Botryotinia fuckeliana	Schizosaccharomyces cryophilus	PROMER	0	81	0	22.99	1.5	7035937	10188053	9	9	1179873	1152048	16.8	11.3	57.1	72.2	0	0	0	0	0	0	0					no	none
Botryotinia fuckeliana	Schizosaccharomyces japonicus	PROMER	0	54	0	21.27	1.5	7035937	10306044	9	6	1193811	1163925	17	11.3	56.9	71.9	0	0	0	0	0	0	0					no	none
Botryotinia fuckeliana	Schizosaccharomyces pombe	PROMER	0	27	0	21.57	0.8	7035937	12571820	9	3	1218162	1187127	17.3	9.4	57	72	0	0	0	0	0	0	0					no	none
Botryotinia fuckeliana	Sclerotinia sclerotiorum	PROMER	14	225	93.3	93.43	2.9	7035937	35846993	9	25	14774895	14772387	210	41.2	76	83.1	35580	43722	39651	3558000	3454000	99	78					yes	macro	perfect
Candida albicans	Allomyces macrogynus	PROMER	0	378	0	56.9	1.2	48264648	14360917	42	9	130827	129093	0.3	0.9	58.4	72.5	0	0	0	0	0	0	0					no	none
Candida albicans	Arthroderma gypseum	PROMER	0	90	0	9.75	0	23158290	14360917	10	9	1252485	1217577	5.4	8.5	56.1	70.8	0	0	0	0	0	0	0					no	none
Candida albicans	Aspergillus fumigatus	PROMER	0	72	0	9.47	0.1	29384958	14360917	8	9	1343601	1307823	4.6	9.1	56.3	71	0	0	0	0	0	0	0					no	none
Candida albicans	Batrachochytrium dendrobatidis	PROMER	0	144	0	15.83	0.1	22904964	14360917	16	9	567186	545178	2.5	3.8	57.6	72	0	0	0	0	0	0	0					no	none
Candida albicans	Botryotinia fuckeliana	PROMER	0	81	0	15.71	0.6	7035937	14360917	9	9	1224582	1200450	17.4	8.4	56.9	71.7	0	0	0	0	0	0	0					no	none
Candida albicans	Candida tropicalis	PROMER	14	81	155.6	93.93	6.9	14360917	13499528	9	9	7860789	7785966	54.7	57.7	68.4	79.8	29964	30271	30117	5064000	5146000	168	169	158	148	6000	8000	yes	macro	perfect
Candida albicans	Coccidioides immitis	PROMER	0	54	0		0	14360917	28947925	9	6	1264665	1297680	8.8	4.5	55.9	70.9	0	0	0	0	0	0	0					no	none
Candida albicans	Coprinopsis cinerea	PROMER	0	117	0	15.22	0.1	14360917	35810191	9	13	583173	615879	4.1	1.7	58	71.5	0	0	0	0	0	0	0					no	none
Candida albicans	Fusarium oxysporum	PROMER	0	135	0	14.29	0.1	14360917	57720560	9	15	1325613	1349259	9.2	2.3	55.3	70.5	0	0	0	0	0	0	0					no	none
Candida albicans	Laccaria bicolor	PROMER	0	369	0	13.84	0.3	14360917	45334608	9	41	565767	603003	3.9	1.3	57.5	70.9	0	0	0	0	0	0	0					no	none
Candida albicans	Lachancea kluyveri	PROMER	5	72	58.9	11.56	0.1	14360917	11345726	9	8	2667237	2660079	18.6	23.4	57.6	72.5	6000	4000	5000	12000	8000	1	1					yes	meso	degraded
Candida albicans	Lachancea waltii	PROMER	15	81	166.7	95.15	7.1	14360917	14480748	9	9	5751399	5886588	40	40.7	63.4	76.3	19471	18562	19016	2726000	2710000	139	145					yes	meso	perfect
Candida albicans	Leptosphaeria maculans	PROMER	0	216	0	10.85	0.1	14360917	42405733	9	24	1312074	1341141	9.1	3.2	55.6	70.6	0	0	0	0	0	0	0					no	none
Candida albicans	Magnaporthe oryzae	PROMER	0	63	0	9.17	0.1	14360917	39617341	9	7	1241259	1270671	8.6	3.2	55.5	70.5	0	0	0	0	0	0	0					no	none
Candida albicans	Malassezia globosa	PROMER	0	45	0		0	14360917	3586536	9	5	960906	970611	6.7	27.1	55	70.9	0	0	0	0	0	0	0					no	none
Candida albicans	Mycosphaerella fijiensis	PROMER	0	180	0	11.28	0.1	14360917	71949084	9	20	1438098	1461453	10	2	54.8	70.1	0	0	0	0	0	0	0					no	none
Candida albicans	Mycosphaerella graminicola	PROMER	0	171	0	10.11	0.1	14360917	38804933	9	19	1442511	1466805	10	3.8	54.7	70.1	0	0	0	0	0	0	0					no	none
Candida albicans	Nectria haematococca	PROMER	0	126	0	9	0	14360917	46535802	9	14	1360839	1385409	9.5	3	55.4	70.6	0	0	0	0	0	0	0					no	none
Candida albicans	Neurospora crassa	PROMER	0	63	0		0	14360917	40463072	9	7	1294362	1320078	9	3.3	55.9	70.9	0	0	0	0	0	0	0					no	none
Candida albicans	Penicillium marneffei	PROMER	0	72	0	14.16	0.1	14360917	27807711	9	8	1333947	1368963	9.3	4.9	55.5	70.5	0	0	0	0	0	0	0					no	none
Candida albicans	Phaeosphaeria nodorum	PROMER	0	216	0	13.24	0.1	14360917	28419041	9	24	1309656	1333122	9.1	4.7	55.6	70.7	0	0	0	0	0	0	0					no	none
Candida albicans	Podospora anserina	PROMER	0	63	0	8.91	0	14360917	35390369	9	7	1316805	1341972	9.2	3.8	55.7	70.8	0	0	0	0	0	0	0					no	none
Candida albicans	Puccinia graminis	PROMER	0	513	0	13.24	0.3	14360917	63309651	9	57	560289	599139	3.9	0.9	56.8	70.5	0	0	0	0	0	0	0					no	none
Candida albicans	Saccharomyces cerevisiae	PROMER	3	99	30.2		0	14360917	9507953	9	11	2394663	2397276	16.7	25.2	57.2	72.2	0	0	0	0	0	0	0					yes	meso	degraded
Candida albicans	Schizosaccharomyces cryophilus	PROMER	1	81	11.1	9.93	0.1	14360917	10188053	9	9	1295247	1286100	9	12.6	54.9	70.9	0	0	0	0	0	0	0					no	none
Candida albicans	Schizosaccharomyces japonicus	PROMER	0	54	0		0	14360917	10306044	9	6	1242036	1234398	8.6	12	55.3	71.2	0	0	0	0	0	0	0					no	none
Candida albicans	Schizosaccharomyces pombe	PROMER	0	27	0		0	14360917	12571820	9	3	1311036	1301523	9.1	10.4	55	70.9	0	0	0	0	0	0	0					no	none
Candida albicans	Sclerotinia sclerotiorum	PROMER	2	225	13.3	11.15	0.1	14360917	35846993	9	25	1322787	1347636	9.2	3.8	56	71	0	0	0	0	0	0	0					no	none
Candida tropicalis	Allomyces macrogynus	PROMER	0	378	0	27.97	1.2	48264648	13499528	42	9	122733	120447	0.3	0.9	58.3	72.5	0	0	0	0	0	0	0					no	none
Candida tropicalis	Arthroderma gypseum	PROMER	0	90	0	10.48	0.1	23158290	13499528	10	9	1249821	1214076	5.4	9	56.1	71	0	0	0	0	0	0	0					no	none
Candida tropicalis	Aspergillus fumigatus	PROMER	0	72	0	8.64	0	29384958	13499528	8	9	1354854	1316784	4.6	9.8	55.9	70.8	0	0	0	0	0	0	0					no	none
Candida tropicalis	Batrachochytrium dendrobatidis	PROMER	0	144	0	14.26	0.3	22904964	13499528	16	9	568071	545022	2.5	4	57.3	71.8	0	0	0	0	0	0	0					no	none
Candida tropicalis	Botryotinia fuckeliana	PROMER	0	81	0	18.63	1.1	7035937	13499528	9	9	1231641	1203885	17.5	8.9	56.6	71.5	0	0	0	0	0	0	0					no	none
Candida tropicalis	Candida albicans	PROMER	14	81	155.6	93.93	6.9	14360917	13499528	9	9	7860789	7785966	54.7	57.7	68.4	79.8	29964	30271	30117	5064000	5146000	168	169	158	148	6000	8000	yes	macro	perfect
Candida tropicalis	Coccidioides immitis	PROMER	0	54	0		0	13499528	28947925	9	6	1264680	1301538	9.4	4.5	55.7	70.7	0	0	0	0	0	0	0					no	none
Candida tropicalis	Coprinopsis cinerea	PROMER	0	117	0	11.89	0.2	13499528	35810191	9	13	572496	604938	4.2	1.7	58.1	71.7	0	0	0	0	0	0	0					no	none
Candida tropicalis	Fusarium oxysporum	PROMER	0	135	0	13.86	0.1	13499528	57720560	9	15	1300224	1325838	9.6	2.3	55.4	70.8	0	0	0	0	0	0	0					no	none
Candida tropicalis	Laccaria bicolor	PROMER	0	369	0	12.79	0.3	13499528	45334608	9	41	561588	598452	4.2	1.3	57.5	71	0	0	0	0	0	0	0					no	none
Candida tropicalis	Lachancea kluyveri	PROMER	3	72	35.4	13.34	0.2	13499528	11345726	9	8	2676345	2675949	19.8	23.6	57.5	72.5	0	0	0	0	0	0	0					yes	meso	degraded
Candida tropicalis	Lachancea waltii	PROMER	17	81	188.9	84.99	5.2	13499528	14480748	9	9	5693985	5870778	42.2	40.5	63.1	76.1	19959	18832	19395	1956000	2128000	97	112					yes	meso	perfect
Candida tropicalis	Leptosphaeria maculans	PROMER	0	216	0	10.91	0.1	13499528	42405733	9	24	1316622	1345950	9.8	3.2	55.2	70.4	0	0	0	0	0	0	0					no	none
Candida tropicalis	Magnaporthe oryzae	PROMER	0	63	0	11.73	0.1	13499528	39617341	9	7	1220316	1250598	9	3.2	55.7	70.8	0	0	0	0	0	0	0					no	none
Candida tropicalis	Malassezia globosa	PROMER	0	45	0		0	13499528	3586536	9	5	929475	939405	6.9	26.2	55.1	70.9	0	0	0	0	0	0	0					no	none
Candida tropicalis	Mycosphaerella fijiensis	PROMER	0	180	0	11.08	0.1	13499528	71949084	9	20	1418388	1442556	10.5	2	55	70.4	0	0	0	0	0	0	0					no	none
Candida tropicalis	Mycosphaerella graminicola	PROMER	0	171	0	10.79	0.1	13499528	38804933	9	19	1399143	1424793	10.4	3.7	54.8	70.3	0	0	0	0	0	0	0					no	none
Candida tropicalis	Nectria haematococca	PROMER	0	126	0	14.54	0.1	13499528	46535802	9	14	1348200	1375332	10	3	55.4	70.7	0	0	0	0	0	0	0					no	none
Candida tropicalis	Neurospora crassa	PROMER	0	63	0		0	13499528	40463072	9	7	1286127	1315818	9.5	3.3	55.9	70.9	0	0	0	0	0	0	0					no	none
Candida tropicalis	Penicillium marneffei	PROMER	0	72	0	14.27	0.1	13499528	27807711	9	8	1327683	1363569	9.8	4.9	55.3	70.5	0	0	0	0	0	0	0					no	none
Candida tropicalis	Phaeosphaeria nodorum	PROMER	0	216	0	10.03	0.2	13499528	28419041	9	24	1298532	1325979	9.6	4.7	55.5	70.7	0	0	0	0	0	0	0					no	none
Candida tropicalis	Podospora anserina	PROMER	0	63	0		0	13499528	35390369	9	7	1331352	1358988	9.9	3.8	55.4	70.6	0	0	0	0	0	0	0					no	none
Candida tropicalis	Puccinia graminis	PROMER	0	513	0	16.73	0.3	13499528	63309651	9	57	570426	609960	4.2	1	56.8	70.5	0	0	0	0	0	0	0					no	none
Candida tropicalis	Saccharomyces cerevisiae	PROMER	1	99	10.1	9.34	0	13499528	9507953	9	11	2397393	2406672	17.8	25.3	57.1	72.2	0	0	0	0	0	0	0					no	none
Candida tropicalis	Schizosaccharomyces cryophilus	PROMER	0	81	0	11.36	0.1	13499528	10188053	9	9	1270653	1263882	9.4	12.4	55.1	71.1	0	0	0	0	0	0	0					no	none
Candida tropicalis	Schizosaccharomyces japonicus	PROMER	0	54	0	11.09	0.1	13499528	10306044	9	6	1247082	1241637	9.2	12	55.7	71.6	0	0	0	0	0	0	0					no	none
Candida tropicalis	Schizosaccharomyces pombe	PROMER	0	27	0		0	13499528	12571820	9	3	1313376	1305579	9.7	10.4	55.1	71	0	0	0	0	0	0	0					no	none
Candida tropicalis	Sclerotinia sclerotiorum	PROMER	1	225	6.7	8.55	0.1	13499528	35846993	9	25	1296768	1324518	9.6	3.7	56.2	71.2	0	0	0	0	0	0	0					no	none
Coccidioides immitis	Allomyces macrogynus	PROMER	0	252	0	20.28	1	48264648	28947925	42	6	139491	140256	0.3	0.5	58.6	71.6	0	0	0	0	0	0	0					no	none
Coccidioides immitis	Arthroderma gypseum	PROMER	14	60	180.7	60.01	3	23158290	28947925	10	6	7398282	7362201	31.9	25.4	65.1	76.7	26578	26652	26615	4598000	4744000	172	177					yes	macro	degraded
Coccidioides immitis	Aspergillus fumigatus	PROMER	9	48	129.9	39.06	2.7	29384958	28947925	8	6	6655002	6675051	22.6	23.1	63.9	76	24903	23369	24136	3088000	3038000	123	129					yes	macro	degraded
Coccidioides immitis	Batrachochytrium dendrobatidis	PROMER	0	96	0	20.23	0.5	22904964	28947925	16	6	636243	624516	2.8	2.2	58	71.9	0	0	0	0	0	0	0					no	none
Coccidioides immitis	Botryotinia fuckeliana	PROMER	0	54	0	25.81	1.7	7035937	28947925	9	6	3938154	3954570	56	13.7	60.9	73.8	0	0	0	0	0	0	0					no	none
Coccidioides immitis	Candida albicans	PROMER	0	54	0		0	14360917	28947925	9	6	1264665	1297680	8.8	4.5	55.9	70.9	0	0	0	0	0	0	0					no	none
Coccidioides immitis	Candida tropicalis	PROMER	0	54	0		0	13499528	28947925	9	6	1264680	1301538	9.4	4.5	55.7	70.7	0	0	0	0	0	0	0					no	none
Coccidioides immitis	Coprinopsis cinerea	PROMER	0	78	0	12.88	0.2	28947925	35810191	6	13	750030	776304	2.6	2.2	58.5	71.2	0	0	0	0	0	0	0					no	none
Coccidioides immitis	Fusarium oxysporum	PROMER	0	90	0	13.87	0.2	28947925	57720560	6	15	3927300	3885177	13.6	6.7	59.4	72.6	0	0	0	0	0	0	0					no	none
Coccidioides immitis	Laccaria bicolor	PROMER	0	246	0	13.46	0.2	28947925	45334608	6	41	727908	756084	2.5	1.7	58.7	71.4	0	0	0	0	0	0	0					no	none
Coccidioides immitis	Lachancea kluyveri	PROMER	0	48	0		0	28947925	11345726	6	8	1260012	1226121	4.4	10.8	56	71	0	0	0	0	0	0	0					no	none
Coccidioides immitis	Lachancea waltii	PROMER	0	54	0	11.48	0.1	28947925	14480748	6	9	1244238	1214637	4.3	8.4	56.5	71.2	0	0	0	0	0	0	0					no	none
Coccidioides immitis	Leptosphaeria maculans	PROMER	11	144	91.7	19.42	1.1	28947925	42405733	6	24	4180050	4159587	14.4	9.8	59.9	72.9	12000	10909	11454	48000	120000	3	10					yes	meso	degraded
Coccidioides immitis	Magnaporthe oryzae	PROMER	0	42	0		0	28947925	39617341	6	7	3557886	3568296	12.3	9	59.5	72.5	0	0	0	0	0	0	0					no	none
Coccidioides immitis	Malassezia globosa	PROMER	0	30	0		0	28947925	3586536	6	5	992697	977835	3.4	27.3	55.8	70.3	0	0	0	0	0	0	0					no	none
Coccidioides immitis	Mycosphaerella fijiensis	PROMER	2	120	18.3	30.09	1.1	28947925	71949084	6	20	4048800	4007070	14	5.6	58.9	72	3000	8000	5500	6000	16000	1	1					no	none
Coccidioides immitis	Mycosphaerella graminicola	PROMER	3	114	28.1	31.13	1.1	28947925	38804933	6	19	3960147	3926061	13.7	10.1	58.9	72	3000	7000	5000	6000	42000	1	5					yes	meso	degraded
Coccidioides immitis	Nectria haematococca	PROMER	0	84	0	13.85	0.4	28947925	46535802	6	14	4034817	3990858	13.9	8.6	59.4	72.6	0	0	0	0	0	0	0					no	none
Coccidioides immitis	Neurospora crassa	PROMER	0	42	0	18.42	0.7	28947925	40463072	6	7	3769044	3775338	13	9.3	59.5	72.5	0	0	0	0	0	0	0					no	none
Coccidioides immitis	Penicillium marneffei	PROMER	6	48	86.6	27.17	1.9	28947925	27807711	6	8	6291315	6276951	21.7	22.6	63	75.3	22920	24921	23920	1994000	2218000	86	88					yes	macro	degraded
Coccidioides immitis	Phaeosphaeria nodorum	PROMER	14	144	116.7	15.96	1.2	28947925	28419041	6	24	4226727	4191699	14.6	14.7	59.8	72.9	6667	10143	8405	20000	142000	2	13					yes	meso	degraded
Coccidioides immitis	Podospora anserina	PROMER	0	42	0	18.16	0.7	28947925	35390369	6	7	3841854	3822111	13.3	10.8	59.1	72.2	0	0	0	0	0	0	0					no	none
Coccidioides immitis	Puccinia graminis	PROMER	0	342	0	12.63	0.3	28947925	63309651	6	57	698964	730617	2.4	1.2	57.9	70.9	0	0	0	0	0	0	0					no	none
Coccidioides immitis	Saccharomyces cerevisiae	PROMER	0	66	0	10.9	0.1	28947925	9507953	6	11	1147974	1118307	4	11.8	56.1	71	0	0	0	0	0	0	0					no	none
Coccidioides immitis	Schizosaccharomyces cryophilus	PROMER	0	54	0		0	28947925	10188053	6	9	1242267	1202508	4.3	11.8	56.3	71.4	0	0	0	0	0	0	0					no	none
Coccidioides immitis	Schizosaccharomyces japonicus	PROMER	0	36	0	15.83	0.4	28947925	10306044	6	6	1264941	1224393	4.4	11.9	56.1	71.1	0	0	0	0	0	0	0					no	none
Coccidioides immitis	Schizosaccharomyces pombe	PROMER	0	18	0		0	28947925	12571820	6	3	1255863	1214874	4.3	9.7	56.6	71.5	0	0	0	0	0	0	0					no	none
Coccidioides immitis	Sclerotinia sclerotiorum	PROMER	11	150	89.8	13.07	0.4	28947925	35846993	6	25	4222806	4206360	14.6	11.7	60.7	73.6	10667	12000	11333	64000	48000	5	3					yes	meso	degraded
Coprinopsis cinerea	Allomyces macrogynus	PROMER	0	546	0	54.75	1	48264648	35810191	42	13	88719	92178	0.2	0.3	60.6	72	0	0	0	0	0	0	0					no	none
Coprinopsis cinerea	Arthroderma gypseum	PROMER	0	130	0	14.19	0.1	23158290	35810191	10	13	728811	754461	3.1	2.1	58.2	71	0	0	0	0	0	0	0					no	none
Coprinopsis cinerea	Aspergillus fumigatus	PROMER	0	104	0	14.76	0.3	29384958	35810191	8	13	748848	776949	2.5	2.2	58.9	71.3	0	0	0	0	0	0	0					no	none
Coprinopsis cinerea	Batrachochytrium dendrobatidis	PROMER	0	208	0	16.63	0.3	22904964	35810191	16	13	514497	520812	2.2	1.5	61.4	73.9	0	0	0	0	0	0	0					no	none
Coprinopsis cinerea	Botryotinia fuckeliana	PROMER	0	117	0	37.09	1.4	7035937	35810191	9	13	685341	711720	9.7	2	59.1	71.8	0	0	0	0	0	0	0					no	none
Coprinopsis cinerea	Candida albicans	PROMER	0	117	0	15.22	0.1	14360917	35810191	9	13	583173	615879	4.1	1.7	58	71.5	0	0	0	0	0	0	0					no	none
Coprinopsis cinerea	Candida tropicalis	PROMER	0	117	0	11.89	0.2	13499528	35810191	9	13	572496	604938	4.2	1.7	58.1	71.7	0	0	0	0	0	0	0					no	none
Coprinopsis cinerea	Coccidioides immitis	PROMER	0	78	0	12.88	0.2	28947925	35810191	6	13	750030	776304	2.6	2.2	58.5	71.2	0	0	0	0	0	0	0					no	none
Coprinopsis cinerea	Fusarium oxysporum	PROMER	0	195	0	11.99	0.2	35810191	57720560	13	15	723330	695403	2	1.2	58.6	71.4	0	0	0	0	0	0	0					no	none
Coprinopsis cinerea	Laccaria bicolor	PROMER	39	533	168.9	85.05	1.5	35810191	45334608	13	41	6160965	6116622	17.2	13.5	62.8	73.6	34182	34011	34096	7144000	6326000	208	185	66	83	26000	20000	yes	macro	perfect
Coprinopsis cinerea	Lachancea kluyveri	PROMER	0	104	0	13.24	0.3	35810191	11345726	13	8	570279	540957	1.6	4.8	58.7	72.2	0	0	0	0	0	0	0					no	none
Coprinopsis cinerea	Lachancea waltii	PROMER	0	117	0	8.09	0.1	35810191	14480748	13	9	566760	537660	1.6	3.7	58.9	72.1	0	0	0	0	0	0	0					no	none
Coprinopsis cinerea	Leptosphaeria maculans	PROMER	0	312	0	12.36	0.2	35810191	42405733	13	24	715116	690939	2	1.6	58.8	71.4	0	0	0	0	0	0	0					no	none
Coprinopsis cinerea	Magnaporthe oryzae	PROMER	0	91	0	15.1	0.3	35810191	39617341	13	7	698988	674592	2	1.7	58.6	71.2	0	0	0	0	0	0	0					no	none
Coprinopsis cinerea	Malassezia globosa	PROMER	0	65	0	16.35	0.1	35810191	3586536	13	5	913104	871167	2.5	24.3	60.2	72.7	0	0	0	0	0	0	0					no	none
Coprinopsis cinerea	Mycosphaerella fijiensis	PROMER	0	260	0	13.79	0.2	35810191	71949084	13	20	769707	737817	2.1	1	58.2	71.1	0	0	0	0	0	0	0					no	none
Coprinopsis cinerea	Mycosphaerella graminicola	PROMER	0	247	0	14.28	0.2	35810191	38804933	13	19	738918	707988	2.1	1.8	58.3	71.1	0	0	0	0	0	0	0					no	none
Coprinopsis cinerea	Nectria haematococca	PROMER	0	182	0	12.49	0.1	35810191	46535802	13	14	754458	726516	2.1	1.6	58.1	70.9	0	0	0	0	0	0	0					no	none
Coprinopsis cinerea	Neurospora crassa	PROMER	0	91	0	15.77	0.3	35810191	40463072	13	7	750492	724521	2.1	1.8	58.7	71.2	0	0	0	0	0	0	0					no	none
Coprinopsis cinerea	Penicillium marneffei	PROMER	0	104	0	11.56	0.1	35810191	27807711	13	8	748578	723597	2.1	2.6	58.9	71.5	0	0	0	0	0	0	0					no	none
Coprinopsis cinerea	Phaeosphaeria nodorum	PROMER	0	312	0	14.24	0.3	35810191	28419041	13	24	722877	696471	2	2.5	58.7	71.3	0	0	0	0	0	0	0					no	none
Coprinopsis cinerea	Podospora anserina	PROMER	0	91	0	17.8	0.4	35810191	35390369	13	7	739971	710628	2.1	2	58.5	71	0	0	0	0	0	0	0					no	none
Coprinopsis cinerea	Puccinia graminis	PROMER	2	741	7.3	23.21	0.3	35810191	63309651	13	57	882048	898767	2.5	1.4	61.4	73	4000	9000	6500	8000	18000	1	1					no	none
Coprinopsis cinerea	Saccharomyces cerevisiae	PROMER	0	143	0	13.92	0.3	35810191	9507953	13	11	556752	529347	1.6	5.6	58.1	71.9	0	0	0	0	0	0	0					no	none
Coprinopsis cinerea	Schizosaccharomyces cryophilus	PROMER	0	117	0	15.48	0.5	35810191	10188053	13	9	609579	578091	1.7	5.7	59.3	72.8	0	0	0	0	0	0	0					no	none
Coprinopsis cinerea	Schizosaccharomyces japonicus	PROMER	0	78	0	14.3	0.3	35810191	10306044	13	6	640017	605463	1.8	5.9	59	72.2	0	0	0	0	0	0	0					no	none
Coprinopsis cinerea	Schizosaccharomyces pombe	PROMER	0	39	0	17.18	0.5	35810191	12571820	13	3	626424	593322	1.7	4.7	59.6	72.9	0	0	0	0	0	0	0					no	none
Coprinopsis cinerea	Sclerotinia sclerotiorum	PROMER	0	325	0	15.13	0.2	35810191	35846993	13	25	737250	711072	2.1	2	59.1	71.8	0	0	0	0	0	0	0					no	none
Fusarium oxysporum	Allomyces macrogynus	PROMER	0	630	0	31.15	0.9	48264648	57720560	42	15	149022	148743	0.3	0.3	57.5	70.3	0	0	0	0	0	0	0					no	none
Fusarium oxysporum	Arthroderma gypseum	PROMER	3	150	24.5	14.33	0.2	23158290	57720560	10	15	3768030	3716412	16.3	6.4	59.1	72.5	6667	0	3333	20000	0	2	0					no	none
Fusarium oxysporum	Aspergillus fumigatus	PROMER	0	120	0	15.33	0.2	29384958	57720560	8	15	4613400	4575309	15.7	7.9	59.3	72.5	0	0	0	0	0	0	0					no	none
Fusarium oxysporum	Batrachochytrium dendrobatidis	PROMER	0	240	0	15.35	0.3	22904964	57720560	16	15	642480	627417	2.8	1.1	57.3	71.4	0	0	0	0	0	0	0					no	none
Fusarium oxysporum	Botryotinia fuckeliana	PROMER	0	135	0	22.57	0.8	7035937	57720560	9	15	5338143	5292981	75.9	9.2	61.5	74.2	0	0	0	0	0	0	0					no	none
Fusarium oxysporum	Candida albicans	PROMER	0	135	0	14.29	0.1	14360917	57720560	9	15	1325613	1349259	9.2	2.3	55.3	70.5	0	0	0	0	0	0	0					no	none
Fusarium oxysporum	Candida tropicalis	PROMER	0	135	0	13.86	0.1	13499528	57720560	9	15	1300224	1325838	9.6	2.3	55.4	70.8	0	0	0	0	0	0	0					no	none
Fusarium oxysporum	Coccidioides immitis	PROMER	0	90	0	13.87	0.2	28947925	57720560	6	15	3927300	3885177	13.6	6.7	59.4	72.6	0	0	0	0	0	0	0					no	none
Fusarium oxysporum	Coprinopsis cinerea	PROMER	0	195	0	11.99	0.2	35810191	57720560	13	15	723330	695403	2	1.2	58.6	71.4	0	0	0	0	0	0	0					no	none
Fusarium oxysporum	Laccaria bicolor	PROMER	0	615	0	32.95	0.3	57720560	45334608	15	41	646509	675567	1.1	1.5	58.8	71.5	0	0	0	0	0	0	0					no	none
Fusarium oxysporum	Lachancea kluyveri	PROMER	0	120	0	12.39	0.2	57720560	11345726	15	8	1224171	1200672	2.1	10.6	55.9	71	0	0	0	0	0	0	0					no	none
Fusarium oxysporum	Lachancea waltii	PROMER	0	135	0	13.16	0.2	57720560	14480748	15	9	1172529	1155126	2	8	56.5	71.4	0	0	0	0	0	0	0					no	none
Fusarium oxysporum	Leptosphaeria maculans	PROMER	16	360	84.3	17.19	0.3	57720560	42405733	15	24	4157442	4182792	7.2	9.9	59.2	72.4	7667	8667	8167	46000	52000	5	5					yes	meso	degraded
Fusarium oxysporum	Magnaporthe oryzae	PROMER	3	105	29.3	37.11	0.7	57720560	39617341	15	7	6419163	6549858	11.1	16.5	62.4	74.5	12143	11455	11799	170000	126000	13	10					yes	meso	degraded
Fusarium oxysporum	Malassezia globosa	PROMER	0	75	0		0	57720560	3586536	15	5	924735	918087	1.6	25.6	56	70.7	0	0	0	0	0	0	0					no	none
Fusarium oxysporum	Mycosphaerella fijiensis	PROMER	1	300	5.8	18.09	0.4	57720560	71949084	15	20	4077528	4082187	7.1	5.7	58.7	72	0	0	0	0	0	0	0					no	none
Fusarium oxysporum	Mycosphaerella graminicola	PROMER	7	285	41.5	100	0.8	57720560	38804933	15	19	4019046	4029456	7	10.4	58.5	71.8	4000	4667	4333	8000	14000	1	2					yes	meso	perfect
Fusarium oxysporum	Nectria haematococca	PROMER	30	210	207	79.25	2.4	57720560	46535802	15	14	15242205	15278322	26.4	32.8	72.8	81.6	49625	39103	44364	12952000	11418000	260	291	32	48	100000	64000	yes	macro	perfect
Fusarium oxysporum	Neurospora crassa	PROMER	15	105	146.4	42.1	1.8	57720560	40463072	15	7	6423891	6570378	11.1	16.2	62.3	74.4	13290	13530	13410	1422000	1556000	106	114					yes	meso	degraded
Fusarium oxysporum	Penicillium marneffei	PROMER	0	120	0	14.4	0.3	57720560	27807711	15	8	4143570	4181229	7.2	15	59.4	72.6	0	0	0	0	0	0	0					no	none
Fusarium oxysporum	Phaeosphaeria nodorum	PROMER	17	360	89.6	15.73	0.3	57720560	28419041	15	24	4398807	4408959	7.6	15.5	59.5	72.6	11143	8222	9682	78000	74000	6	8					yes	meso	degraded
Fusarium oxysporum	Podospora anserina	PROMER	15	105	146.4	38.04	1.6	57720560	35390369	15	7	6663363	6741711	11.5	19	62	74.1	13660	13891	13775	1284000	1528000	93	109					yes	meso	degraded
Fusarium oxysporum	Puccinia graminis	PROMER	0	855	0	13.23	0.2	57720560	63309651	15	57	632940	668703	1.1	1.1	58.1	71	0	0	0	0	0	0	0					no	none
Fusarium oxysporum	Saccharomyces cerevisiae	PROMER	0	165	0	11.04	0.2	57720560	9507953	15	11	1106424	1088319	1.9	11.4	56.2	71.4	0	0	0	0	0	0	0					no	none
Fusarium oxysporum	Schizosaccharomyces cryophilus	PROMER	0	135	0	13.81	0.3	57720560	10188053	15	9	1191372	1162773	2.1	11.4	56	71.3	0	0	0	0	0	0	0					no	none
Fusarium oxysporum	Schizosaccharomyces japonicus	PROMER	0	90	0	16.51	0.5	57720560	10306044	15	6	1175286	1146360	2	11.1	56.5	71.6	0	0	0	0	0	0	0					no	none
Fusarium oxysporum	Schizosaccharomyces pombe	PROMER	0	45	0		0	57720560	12571820	15	3	1187337	1159053	2.1	9.2	56.6	71.8	0	0	0	0	0	0	0					no	none
Fusarium oxysporum	Sclerotinia sclerotiorum	PROMER	41	375	211.7	16.42	0.4	57720560	35846993	15	25	5306769	5352333	9.2	14.9	61.5	74.2	12059	11143	11601	410000	468000	33	41					yes	meso	degraded
Laccaria bicolor	Allomyces macrogynus	PROMER	1	1722	2.4	99.97	0.9	48264648	45334608	42	41	88197	91536	0.2	0.2	60.5	71.7	0	0	0	0	0	0	0					no	none
Laccaria bicolor	Arthroderma gypseum	PROMER	0	410	0	11.28	0.2	23158290	45334608	10	41	702441	727239	3	1.6	58.5	71.2	0	0	0	0	0	0	0					no	none
Laccaria bicolor	Aspergillus fumigatus	PROMER	0	328	0	12.83	0.2	29384958	45334608	8	41	750882	779550	2.6	1.7	58.7	71.3	0	0	0	0	0	0	0					no	none
Laccaria bicolor	Batrachochytrium dendrobatidis	PROMER	0	656	0	18.75	0.3	22904964	45334608	16	41	502947	511950	2.2	1.1	61.2	73.6	0	0	0	0	0	0	0					no	none
Laccaria bicolor	Botryotinia fuckeliana	PROMER	0	369	0	23.84	1.2	7035937	45334608	9	41	667770	698859	9.5	1.5	58.6	71.3	0	0	0	0	0	0	0					no	none
Laccaria bicolor	Candida albicans	PROMER	0	369	0	13.84	0.3	14360917	45334608	9	41	565767	603003	3.9	1.3	57.5	70.9	0	0	0	0	0	0	0					no	none
Laccaria bicolor	Candida tropicalis	PROMER	0	369	0	12.79	0.3	13499528	45334608	9	41	561588	598452	4.2	1.3	57.5	71	0	0	0	0	0	0	0					no	none
Laccaria bicolor	Coccidioides immitis	PROMER	0	246	0	13.46	0.2	28947925	45334608	6	41	727908	756084	2.5	1.7	58.7	71.4	0	0	0	0	0	0	0					no	none
Laccaria bicolor	Coprinopsis cinerea	PROMER	39	533	168.9	85.05	1.5	35810191	45334608	13	41	6160965	6116622	17.2	13.5	62.8	73.6	34182	34011	34096	7144000	6326000	208	185	66	83	26000	20000	yes	macro	perfect
Laccaria bicolor	Fusarium oxysporum	PROMER	0	615	0	32.95	0.3	57720560	45334608	15	41	646509	675567	1.1	1.5	58.8	71.5	0	0	0	0	0	0	0					no	none
Laccaria bicolor	Lachancea kluyveri	PROMER	0	328	0	16.56	0.2	45334608	11345726	41	8	513453	482571	1.1	4.3	58.2	71.4	0	0	0	0	0	0	0					no	none
Laccaria bicolor	Lachancea waltii	PROMER	0	369	0	16.45	0.3	45334608	14480748	41	9	510708	480579	1.1	3.3	58.2	71.4	0	0	0	0	0	0	0					no	none
Laccaria bicolor	Leptosphaeria maculans	PROMER	1	984	3.2	27.63	0.2	45334608	42405733	41	24	642315	615372	1.4	1.5	58.5	71.1	0	0	0	0	0	0	0					no	none
Laccaria bicolor	Magnaporthe oryzae	PROMER	0	287	0	13.08	0.3	45334608	39617341	41	7	618474	595164	1.4	1.5	58.5	71.2	0	0	0	0	0	0	0					no	none
Laccaria bicolor	Malassezia globosa	PROMER	0	205	0	15.58	0.2	45334608	3586536	41	5	826374	786270	1.8	21.9	60.2	72.6	0	0	0	0	0	0	0					no	none
Laccaria bicolor	Mycosphaerella fijiensis	PROMER	2	820	7	23.95	0.3	45334608	71949084	41	20	668700	635547	1.5	0.9	58.4	71	0	0	0	0	0	0	0					no	none
Laccaria bicolor	Mycosphaerella graminicola	PROMER	0	779	0	23.49	0.2	45334608	38804933	41	19	658818	626592	1.5	1.6	58.3	71	0	0	0	0	0	0	0					no	none
Laccaria bicolor	Nectria haematococca	PROMER	0	574	0	18.44	0.2	45334608	46535802	41	14	661068	632418	1.5	1.4	58.1	70.8	0	0	0	0	0	0	0					no	none
Laccaria bicolor	Neurospora crassa	PROMER	0	287	0	14.83	0.2	45334608	40463072	41	7	662733	633426	1.5	1.6	58.6	71.1	0	0	0	0	0	0	0					no	none
Laccaria bicolor	Penicillium marneffei	PROMER	0	328	0	12.63	0.2	45334608	27807711	41	8	675957	648852	1.5	2.3	58.4	71.1	0	0	0	0	0	0	0					no	none
Laccaria bicolor	Phaeosphaeria nodorum	PROMER	0	984	0	22.42	0.2	45334608	28419041	41	24	626328	600960	1.4	2.1	58.6	71.3	0	0	0	0	0	0	0					no	none
Laccaria bicolor	Podospora anserina	PROMER	0	287	0	16.42	0.2	45334608	35390369	41	7	655704	628092	1.4	1.8	58.5	71.2	0	0	0	0	0	0	0					no	none
Laccaria bicolor	Puccinia graminis	PROMER	11	2337	22.8	64.51	0.3	45334608	63309651	41	57	816579	830760	1.8	1.3	61.6	73.1	8667	11333	10000	26000	34000	2	2					no	none
Laccaria bicolor	Saccharomyces cerevisiae	PROMER	1	451	4.7	22.61	0.3	45334608	9507953	41	11	467049	439491	1	4.6	58.4	71.8	7000	7000	7000	14000	14000	1	1					no	none
Laccaria bicolor	Schizosaccharomyces cryophilus	PROMER	1	369	5.2	15.63	0.3	45334608	10188053	41	9	586698	550371	1.3	5.4	58.4	71.9	0	0	0	0	0	0	0					no	none
Laccaria bicolor	Schizosaccharomyces japonicus	PROMER	0	246	0	17.56	0.3	45334608	10306044	41	6	582087	546552	1.3	5.3	58.8	71.9	0	0	0	0	0	0	0					no	none
Laccaria bicolor	Schizosaccharomyces pombe	PROMER	0	123	0	15.43	0.3	45334608	12571820	41	3	594660	557316	1.3	4.4	58.8	71.9	0	0	0	0	0	0	0					no	none
Laccaria bicolor	Sclerotinia sclerotiorum	PROMER	3	1025	9.4	23.23	0.2	45334608	35846993	41	25	679845	651183	1.5	1.8	58.6	71.2	0	0	0	0	0	0	0					no	none
Lachancea kluyveri	Allomyces macrogynus	PROMER	0	336	0	31.88	1.1	48264648	11345726	42	8	142620	141561	0.3	1.2	56.9	70.6	0	0	0	0	0	0	0					no	none
Lachancea kluyveri	Arthroderma gypseum	PROMER	0	80	0	11.32	0.1	23158290	11345726	10	8	1229310	1195665	5.3	10.5	56	70.9	0	0	0	0	0	0	0					no	none
Lachancea kluyveri	Aspergillus fumigatus	PROMER	0	64	0		0	29384958	11345726	8	8	1289307	1254447	4.4	11.1	56.3	71.2	0	0	0	0	0	0	0					no	none
Lachancea kluyveri	Batrachochytrium dendrobatidis	PROMER	0	128	0	15.98	0.3	22904964	11345726	16	8	567714	544272	2.5	4.8	57.1	71.8	0	0	0	0	0	0	0					no	none
Lachancea kluyveri	Botryotinia fuckeliana	PROMER	0	72	0	21.6	1.2	7035937	11345726	9	8	1215297	1189620	17.3	10.5	56.8	71.7	0	0	0	0	0	0	0					no	none
Lachancea kluyveri	Candida albicans	PROMER	5	72	58.9	11.56	0.1	14360917	11345726	9	8	2667237	2660079	18.6	23.4	57.6	72.5	6000	4000	5000	12000	8000	1	1					yes	meso	degraded
Lachancea kluyveri	Candida tropicalis	PROMER	3	72	35.4	13.34	0.2	13499528	11345726	9	8	2676345	2675949	19.8	23.6	57.5	72.5	0	0	0	0	0	0	0					yes	meso	degraded
Lachancea kluyveri	Coccidioides immitis	PROMER	0	48	0		0	28947925	11345726	6	8	1260012	1226121	4.4	10.8	56	71	0	0	0	0	0	0	0					no	none
Lachancea kluyveri	Coprinopsis cinerea	PROMER	0	104	0	13.24	0.3	35810191	11345726	13	8	570279	540957	1.6	4.8	58.7	72.2	0	0	0	0	0	0	0					no	none
Lachancea kluyveri	Fusarium oxysporum	PROMER	0	120	0	12.39	0.2	57720560	11345726	15	8	1224171	1200672	2.1	10.6	55.9	71	0	0	0	0	0	0	0					no	none
Lachancea kluyveri	Laccaria bicolor	PROMER	0	328	0	16.56	0.2	45334608	11345726	41	8	513453	482571	1.1	4.3	58.2	71.4	0	0	0	0	0	0	0					no	none
Lachancea kluyveri	Lachancea waltii	PROMER	3	72	35.4	15.21	0.2	11345726	14480748	8	9	2538156	2565513	22.4	17.7	57.8	72.6	0	0	0	0	0	0	0					yes	meso	degraded
Lachancea kluyveri	Leptosphaeria maculans	PROMER	0	192	0	9.12	0	11345726	42405733	8	24	1301817	1330944	11.5	3.1	55.5	70.7	0	0	0	0	0	0	0					no	none
Lachancea kluyveri	Magnaporthe oryzae	PROMER	0	56	0	10.94	0.1	11345726	39617341	8	7	1216158	1244034	10.7	3.1	55.8	70.8	0	0	0	0	0	0	0					no	none
Lachancea kluyveri	Malassezia globosa	PROMER	0	40	0		0	11345726	3586536	8	5	949137	958986	8.4	26.7	54.8	70.8	0	0	0	0	0	0	0					no	none
Lachancea kluyveri	Mycosphaerella fijiensis	PROMER	0	160	0	16.62	0.1	11345726	71949084	8	20	1455225	1479279	12.8	2.1	54.5	70	0	0	0	0	0	0	0					no	none
Lachancea kluyveri	Mycosphaerella graminicola	PROMER	0	152	0	10.95	0.1	11345726	38804933	8	19	1407567	1431840	12.4	3.7	54.7	70.2	0	0	0	0	0	0	0					no	none
Lachancea kluyveri	Nectria haematococca	PROMER	0	112	0	12.75	0.1	11345726	46535802	8	14	1338531	1362642	11.8	2.9	55.1	70.4	0	0	0	0	0	0	0					no	none
Lachancea kluyveri	Neurospora crassa	PROMER	0	56	0		0	11345726	40463072	8	7	1304355	1332402	11.5	3.3	55.6	70.8	0	0	0	0	0	0	0					no	none
Lachancea kluyveri	Penicillium marneffei	PROMER	0	64	0	8.31	0	11345726	27807711	8	8	1313928	1351944	11.6	4.9	55.2	70.3	0	0	0	0	0	0	0					no	none
Lachancea kluyveri	Phaeosphaeria nodorum	PROMER	0	192	0	12.84	0.1	11345726	28419041	8	24	1288848	1316025	11.4	4.6	55.5	70.7	0	0	0	0	0	0	0					no	none
Lachancea kluyveri	Podospora anserina	PROMER	0	56	0		0	11345726	35390369	8	7	1292712	1319046	11.4	3.7	55.5	70.6	0	0	0	0	0	0	0					no	none
Lachancea kluyveri	Puccinia graminis	PROMER	0	456	0	10.33	0.3	11345726	63309651	8	57	565449	603600	5	1	56.8	70.8	0	0	0	0	0	0	0					no	none
Lachancea kluyveri	Saccharomyces cerevisiae	PROMER	44	88	469	26.37	1.3	11345726	9507953	8	11	4966032	5015394	43.8	52.7	62.5	76.5	14182	26479	20330	780000	2542000	54	95					yes	macro	degraded
Lachancea kluyveri	Schizosaccharomyces cryophilus	PROMER	0	72	0	14.47	0.1	11345726	10188053	8	9	1274793	1268961	11.2	12.5	55.1	71.2	0	0	0	0	0	0	0					no	none
Lachancea kluyveri	Schizosaccharomyces japonicus	PROMER	0	48	0		0	11345726	10306044	8	6	1264602	1257546	11.1	12.2	55.5	71.3	0	0	0	0	0	0	0					no	none
Lachancea kluyveri	Schizosaccharomyces pombe	PROMER	0	24	0		0	11345726	12571820	8	3	1331940	1322634	11.7	10.5	55.1	71.1	0	0	0	0	0	0	0					no	none
Lachancea kluyveri	Sclerotinia sclerotiorum	PROMER	0	200	0	11.04	0.1	11345726	35846993	8	25	1307991	1335522	11.5	3.7	56.1	71.2	0	0	0	0	0	0	0					no	none
Lachancea waltii	Allomyces macrogynus	PROMER	0	378	0	46.17	0.8	48264648	14480748	42	9	129855	128811	0.3	0.9	59.8	73.1	0	0	0	0	0	0	0					no	none
Lachancea waltii	Arthroderma gypseum	PROMER	0	90	0	10.59	0.1	23158290	14480748	10	9	1222542	1191351	5.3	8.2	56.1	70.9	0	0	0	0	0	0	0					no	none
Lachancea waltii	Aspergillus fumigatus	PROMER	0	72	0	14.67	0.1	29384958	14480748	8	9	1293501	1264026	4.4	8.7	56.5	71.1	0	0	0	0	0	0	0					no	none
Lachancea waltii	Batrachochytrium dendrobatidis	PROMER	0	144	0	11.32	0.2	22904964	14480748	16	9	561996	539733	2.5	3.7	57.3	71.7	0	0	0	0	0	0	0					no	none
Lachancea waltii	Botryotinia fuckeliana	PROMER	0	81	0	21.49	1.1	7035937	14480748	9	9	1212525	1191096	17.2	8.2	57.1	71.7	0	0	0	0	0	0	0					no	none
Lachancea waltii	Candida albicans	PROMER	15	81	166.7	95.15	7.1	14360917	14480748	9	9	5751399	5886588	40	40.7	63.4	76.3	19471	18562	19016	2726000	2710000	139	145					yes	meso	perfect
Lachancea waltii	Candida tropicalis	PROMER	17	81	188.9	84.99	5.2	13499528	14480748	9	9	5693985	5870778	42.2	40.5	63.1	76.1	19959	18832	19395	1956000	2128000	97	112					yes	meso	perfect
Lachancea waltii	Coccidioides immitis	PROMER	0	54	0	11.48	0.1	28947925	14480748	6	9	1244238	1214637	4.3	8.4	56.5	71.2	0	0	0	0	0	0	0					no	none
Lachancea waltii	Coprinopsis cinerea	PROMER	0	117	0	8.09	0.1	35810191	14480748	13	9	566760	537660	1.6	3.7	58.9	72.1	0	0	0	0	0	0	0					no	none
Lachancea waltii	Fusarium oxysporum	PROMER	0	135	0	13.16	0.2	57720560	14480748	15	9	1172529	1155126	2	8	56.5	71.4	0	0	0	0	0	0	0					no	none
Lachancea waltii	Laccaria bicolor	PROMER	0	369	0	16.45	0.3	45334608	14480748	41	9	510708	480579	1.1	3.3	58.2	71.4	0	0	0	0	0	0	0					no	none
Lachancea waltii	Lachancea kluyveri	PROMER	3	72	35.4	15.21	0.2	11345726	14480748	8	9	2538156	2565513	22.4	17.7	57.8	72.6	0	0	0	0	0	0	0					yes	meso	degraded
Lachancea waltii	Leptosphaeria maculans	PROMER	1	216	6.8	9.02	0.1	14480748	42405733	9	24	1322100	1345347	9.1	3.2	55.8	70.6	0	0	0	0	0	0	0					no	none
Lachancea waltii	Magnaporthe oryzae	PROMER	0	63	0		0	14480748	39617341	9	7	1201872	1226601	8.3	3.1	56	70.8	0	0	0	0	0	0	0					no	none
Lachancea waltii	Malassezia globosa	PROMER	0	45	0	10.71	0.1	14480748	3586536	9	5	939159	946629	6.5	26.4	55	70.6	0	0	0	0	0	0	0					no	none
Lachancea waltii	Mycosphaerella fijiensis	PROMER	2	180	14.9	17.67	0.1	14480748	71949084	9	20	1404696	1422129	9.7	2	55.2	70.4	0	0	0	0	0	0	0					no	none
Lachancea waltii	Mycosphaerella graminicola	PROMER	0	171	0	5.89	0	14480748	38804933	9	19	1399029	1419075	9.7	3.7	54.9	70.2	0	0	0	0	0	0	0					no	none
Lachancea waltii	Nectria haematococca	PROMER	0	126	0		0	14480748	46535802	9	14	1306503	1325376	9	2.8	55.7	70.7	0	0	0	0	0	0	0					no	none
Lachancea waltii	Neurospora crassa	PROMER	0	63	0		0	14480748	40463072	9	7	1280685	1303104	8.8	3.2	56.1	71	0	0	0	0	0	0	0					no	none
Lachancea waltii	Penicillium marneffei	PROMER	0	72	0	12.9	0.2	14480748	27807711	9	8	1313037	1343988	9.1	4.8	55.4	70.3	0	0	0	0	0	0	0					no	none
Lachancea waltii	Phaeosphaeria nodorum	PROMER	0	216	0	10.75	0.1	14480748	28419041	9	24	1289874	1309137	8.9	4.6	55.9	70.8	0	0	0	0	0	0	0					no	none
Lachancea waltii	Podospora anserina	PROMER	0	63	0	11.57	0.1	14480748	35390369	9	7	1292904	1311765	8.9	3.7	56	70.9	0	0	0	0	0	0	0					no	none
Lachancea waltii	Puccinia graminis	PROMER	0	513	0	13.25	0.3	14480748	63309651	9	57	551373	588372	3.8	0.9	57.5	71.1	0	0	0	0	0	0	0					no	none
Lachancea waltii	Saccharomyces cerevisiae	PROMER	0	99	0		0	14480748	9507953	9	11	2305623	2294283	15.9	24.1	57.2	72.1	0	0	0	0	0	0	0					no	none
Lachancea waltii	Schizosaccharomyces cryophilus	PROMER	0	81	0	12	0.2	14480748	10188053	9	9	1244994	1233009	8.6	12.1	54.9	70.9	0	0	0	0	0	0	0					no	none
Lachancea waltii	Schizosaccharomyces japonicus	PROMER	0	54	0		0	14480748	10306044	9	6	1205151	1191522	8.3	11.6	55.8	71.4	0	0	0	0	0	0	0					no	none
Lachancea waltii	Schizosaccharomyces pombe	PROMER	0	27	0		0	14480748	12571820	9	3	1261293	1247496	8.7	9.9	55.2	71	0	0	0	0	0	0	0					no	none
Lachancea waltii	Sclerotinia sclerotiorum	PROMER	1	225	6.7	9.26	0.1	14480748	35846993	9	25	1315080	1337400	9.1	3.7	56.6	71.3	0	0	0	0	0	0	0					no	none
Leptosphaeria maculans	Allomyces macrogynus	PROMER	1	1008	3.1	48.02	0.7	48264648	42405733	42	24	154926	156720	0.3	0.4	59.1	70.9	0	0	0	0	0	0	0					no	none
Leptosphaeria maculans	Arthroderma gypseum	PROMER	23	240	148.5	26.03	0.8	23158290	42405733	10	24	3924057	3901269	16.9	9.2	59.7	72.8	8400	10000	9200	42000	150000	4	14					yes	meso	degraded
Leptosphaeria maculans	Aspergillus fumigatus	PROMER	14	192	101	21.88	0.6	29384958	42405733	8	24	4568823	4560120	15.5	10.8	59.7	72.5	7600	12923	10261	38000	168000	4	12					yes	meso	degraded
Leptosphaeria maculans	Batrachochytrium dendrobatidis	PROMER	0	384	0	13.91	0.3	22904964	42405733	16	24	631602	617103	2.8	1.5	57.8	71.7	0	0	0	0	0	0	0					no	none
Leptosphaeria maculans	Botryotinia fuckeliana	PROMER	2	216	13.6	44.74	0.9	7035937	42405733	9	24	4312701	4308780	61.3	10.2	60.4	73.2	0	6000	3000	0	12000	0	1					no	none
Leptosphaeria maculans	Candida albicans	PROMER	0	216	0	10.85	0.1	14360917	42405733	9	24	1312074	1341141	9.1	3.2	55.6	70.6	0	0	0	0	0	0	0					no	none
Leptosphaeria maculans	Candida tropicalis	PROMER	0	216	0	10.91	0.1	13499528	42405733	9	24	1316622	1345950	9.8	3.2	55.2	70.4	0	0	0	0	0	0	0					no	none
Leptosphaeria maculans	Coccidioides immitis	PROMER	11	144	91.7	19.42	1.1	28947925	42405733	6	24	4180050	4159587	14.4	9.8	59.9	72.9	12000	10909	11454	48000	120000	3	10					yes	meso	degraded
Leptosphaeria maculans	Coprinopsis cinerea	PROMER	0	312	0	12.36	0.2	35810191	42405733	13	24	715116	690939	2	1.6	58.8	71.4	0	0	0	0	0	0	0					no	none
Leptosphaeria maculans	Fusarium oxysporum	PROMER	16	360	84.3	17.19	0.3	57720560	42405733	15	24	4157442	4182792	7.2	9.9	59.2	72.4	7667	8667	8167	46000	52000	5	5					yes	meso	degraded
Leptosphaeria maculans	Laccaria bicolor	PROMER	1	984	3.2	27.63	0.2	45334608	42405733	41	24	642315	615372	1.4	1.5	58.5	71.1	0	0	0	0	0	0	0					no	none
Leptosphaeria maculans	Lachancea kluyveri	PROMER	0	192	0	9.12	0	11345726	42405733	8	24	1301817	1330944	11.5	3.1	55.5	70.7	0	0	0	0	0	0	0					no	none
Leptosphaeria maculans	Lachancea waltii	PROMER	1	216	6.8	9.02	0.1	14480748	42405733	9	24	1322100	1345347	9.1	3.2	55.8	70.6	0	0	0	0	0	0	0					no	none
Leptosphaeria maculans	Magnaporthe oryzae	PROMER	1	168	7.7	15.02	0.2	42405733	39617341	24	7	3978531	4009881	9.4	10.1	58.8	71.8	0	0	0	0	0	0	0					no	none
Leptosphaeria maculans	Malassezia globosa	PROMER	0	120	0	9.46	0.1	42405733	3586536	24	5	988866	978435	2.3	27.3	55.4	70.1	0	0	0	0	0	0	0					no	none
Leptosphaeria maculans	Mycosphaerella fijiensis	PROMER	27	480	123.2	78.13	1.1	42405733	71949084	24	20	5242923	5215827	12.4	7.2	59.7	72.4	8400	7091	7745	126000	78000	14	10					yes	meso	perfect
Leptosphaeria maculans	Mycosphaerella graminicola	PROMER	36	456	168.6	81.31	1.3	42405733	38804933	24	19	5153304	5135523	12.2	13.2	59.5	72.2	10400	9636	10018	156000	212000	14	21					yes	meso	perfect
Leptosphaeria maculans	Nectria haematococca	PROMER	15	336	81.8	18.73	0.3	42405733	46535802	24	14	4525614	4497393	10.7	9.7	58.9	72	4667	11600	8133	14000	58000	2	4					yes	meso	degraded
Leptosphaeria maculans	Neurospora crassa	PROMER	9	168	69.4	28.73	1.1	42405733	40463072	24	7	4114092	4140477	9.7	10.2	58.8	71.8	8400	9333	8866	42000	28000	4	2					yes	meso	degraded
Leptosphaeria maculans	Penicillium marneffei	PROMER	17	192	122.7	20.28	0.6	42405733	27807711	24	8	4333218	4338468	10.2	15.6	59.6	72.7	13833	12364	13098	166000	136000	11	10					yes	meso	degraded
Leptosphaeria maculans	Phaeosphaeria nodorum	PROMER	41	576	170.8	96.3	2.6	42405733	28419041	24	24	11477736	11375232	27.1	40	70	79.6	18284	20253	19268	5540000	7696000	302	379	222	150	8000	18000	yes	meso	perfect
Leptosphaeria maculans	Podospora anserina	PROMER	8	168	61.7	25.76	0.8	42405733	35390369	24	7	4195104	4192842	9.9	11.8	58.7	71.7	8000	8000	8000	32000	40000	3	4					yes	meso	degraded
Leptosphaeria maculans	Puccinia graminis	PROMER	3	1368	8.1	26.5	0.3	42405733	63309651	24	57	685113	721623	1.6	1.1	57.7	70.6	0	0	0	0	0	0	0					no	none
Leptosphaeria maculans	Saccharomyces cerevisiae	PROMER	0	264	0	12.29	0.2	42405733	9507953	24	11	1184340	1162854	2.8	12.2	56	71.1	0	0	0	0	0	0	0					no	none
Leptosphaeria maculans	Schizosaccharomyces cryophilus	PROMER	1	216	6.8	11.34	0.2	42405733	10188053	24	9	1237806	1207335	2.9	11.9	56.2	71.4	0	0	0	0	0	0	0					no	none
Leptosphaeria maculans	Schizosaccharomyces japonicus	PROMER	0	144	0	8.9	0.1	42405733	10306044	24	6	1224288	1193730	2.9	11.6	56.4	71.4	0	0	0	0	0	0	0					no	none
Leptosphaeria maculans	Schizosaccharomyces pombe	PROMER	0	72	0		0	42405733	12571820	24	3	1227570	1192446	2.9	9.5	56.5	71.6	0	0	0	0	0	0	0					no	none
Leptosphaeria maculans	Sclerotinia sclerotiorum	PROMER	64	600	261.3	42.56	0.5	42405733	35846993	24	25	4544619	4550034	10.7	12.7	60.2	73.1	12375	8667	10521	198000	130000	15	14					yes	meso	degraded
Magnaporthe oryzae	Allomyces macrogynus	PROMER	0	294	0	26.37	0.9	48264648	39617341	42	7	155568	156372	0.3	0.4	57.6	70.3	0	0	0	0	0	0	0					no	none
Magnaporthe oryzae	Arthroderma gypseum	PROMER	0	70	0		0	23158290	39617341	10	7	3457503	3454452	14.9	8.7	59.1	72.2	0	0	0	0	0	0	0					no	none
Magnaporthe oryzae	Aspergillus fumigatus	PROMER	0	56	0	14.56	0.1	29384958	39617341	8	7	3878601	3892812	13.2	9.8	59.6	72.5	0	0	0	0	0	0	0					no	none
Magnaporthe oryzae	Batrachochytrium dendrobatidis	PROMER	0	112	0	11.54	0.2	22904964	39617341	16	7	605526	592482	2.6	1.5	57.8	71.7	0	0	0	0	0	0	0					no	none
Magnaporthe oryzae	Botryotinia fuckeliana	PROMER	0	63	0	22.8	1.2	7035937	39617341	9	7	4813056	4849578	68.4	12.2	61.6	74.1	0	0	0	0	0	0	0					no	none
Magnaporthe oryzae	Candida albicans	PROMER	0	63	0	9.17	0.1	14360917	39617341	9	7	1241259	1270671	8.6	3.2	55.5	70.5	0	0	0	0	0	0	0					no	none
Magnaporthe oryzae	Candida tropicalis	PROMER	0	63	0	11.73	0.1	13499528	39617341	9	7	1220316	1250598	9	3.2	55.7	70.8	0	0	0	0	0	0	0					no	none
Magnaporthe oryzae	Coccidioides immitis	PROMER	0	42	0		0	28947925	39617341	6	7	3557886	3568296	12.3	9	59.5	72.5	0	0	0	0	0	0	0					no	none
Magnaporthe oryzae	Coprinopsis cinerea	PROMER	0	91	0	15.1	0.3	35810191	39617341	13	7	698988	674592	2	1.7	58.6	71.2	0	0	0	0	0	0	0					no	none
Magnaporthe oryzae	Fusarium oxysporum	PROMER	3	105	29.3	37.11	0.7	57720560	39617341	15	7	6419163	6549858	11.1	16.5	62.4	74.5	12143	11455	11799	170000	126000	13	10					yes	meso	degraded
Magnaporthe oryzae	Laccaria bicolor	PROMER	0	287	0	13.08	0.3	45334608	39617341	41	7	618474	595164	1.4	1.5	58.5	71.2	0	0	0	0	0	0	0					no	none
Magnaporthe oryzae	Lachancea kluyveri	PROMER	0	56	0	10.94	0.1	11345726	39617341	8	7	1216158	1244034	10.7	3.1	55.8	70.8	0	0	0	0	0	0	0					no	none
Magnaporthe oryzae	Lachancea waltii	PROMER	0	63	0		0	14480748	39617341	9	7	1201872	1226601	8.3	3.1	56	70.8	0	0	0	0	0	0	0					no	none
Magnaporthe oryzae	Leptosphaeria maculans	PROMER	1	168	7.7	15.02	0.2	42405733	39617341	24	7	3978531	4009881	9.4	10.1	58.8	71.8	0	0	0	0	0	0	0					no	none
Magnaporthe oryzae	Malassezia globosa	PROMER	0	35	0		0	39617341	3586536	7	5	930867	919710	2.3	25.6	55.8	70.2	0	0	0	0	0	0	0					no	none
Magnaporthe oryzae	Mycosphaerella fijiensis	PROMER	0	140	0	12.42	0.2	39617341	71949084	7	20	3802161	3758793	9.6	5.2	58.3	71.5	0	0	0	0	0	0	0					no	none
Magnaporthe oryzae	Mycosphaerella graminicola	PROMER	1	133	8.7	18.46	0.4	39617341	38804933	7	19	3781266	3741357	9.5	9.6	58.2	71.4	0	0	0	0	0	0	0					no	none
Magnaporthe oryzae	Nectria haematococca	PROMER	9	98	90.9	35.39	0.9	39617341	46535802	7	14	6894768	6761061	17.4	14.5	62.2	74.3	14800	16500	15650	666000	924000	44	55					yes	meso	degraded
Magnaporthe oryzae	Neurospora crassa	PROMER	3	49	42.9	24.4	1.8	39617341	40463072	7	7	6697728	6710961	16.9	16.6	62.4	74.1	12556	13280	12918	226000	332000	17	24					yes	meso	degraded
Magnaporthe oryzae	Penicillium marneffei	PROMER	0	56	0	13.34	0.1	39617341	27807711	7	8	3825594	3810117	9.7	13.7	59	72.2	0	0	0	0	0	0	0					no	none
Magnaporthe oryzae	Phaeosphaeria nodorum	PROMER	3	168	23.1	15.78	0.2	39617341	28419041	7	24	4159545	4118367	10.5	14.5	59	72	0	0	0	0	0	0	0					no	none
Magnaporthe oryzae	Podospora anserina	PROMER	4	49	57.1	20.24	1.5	39617341	35390369	7	7	6827502	6767343	17.2	19.1	62.4	74.1	14462	21111	17786	376000	760000	25	35					yes	meso	degraded
Magnaporthe oryzae	Puccinia graminis	PROMER	0	399	0	9.66	0.2	39617341	63309651	7	57	645075	681240	1.6	1.1	57.6	70.5	0	0	0	0	0	0	0					no	none
Magnaporthe oryzae	Saccharomyces cerevisiae	PROMER	0	77	0	10.85	0.1	39617341	9507953	7	11	1107279	1084740	2.8	11.4	56.2	71.2	0	0	0	0	0	0	0					no	none
Magnaporthe oryzae	Schizosaccharomyces cryophilus	PROMER	0	63	0	13.07	0.1	39617341	10188053	7	9	1191168	1160163	3	11.4	55.9	71.1	0	0	0	0	0	0	0					no	none
Magnaporthe oryzae	Schizosaccharomyces japonicus	PROMER	0	42	0		0	39617341	10306044	7	6	1208565	1173273	3.1	11.4	55.8	70.8	0	0	0	0	0	0	0					no	none
Magnaporthe oryzae	Schizosaccharomyces pombe	PROMER	0	21	0		0	39617341	12571820	7	3	1196973	1161714	3	9.2	56.3	71.4	0	0	0	0	0	0	0					no	none
Magnaporthe oryzae	Sclerotinia sclerotiorum	PROMER	11	175	83.2	15.76	0.3	39617341	35846993	7	25	5077458	5034276	12.8	14	61.3	73.9	12000	14167	13083	132000	170000	10	11					yes	meso	degraded
Malassezia globosa	Allomyces macrogynus	PROMER	0	210	0	26.45	1.1	48264648	3586536	42	5	166236	164868	0.3	4.6	58.5	70.4	0	0	0	0	0	0	0					no	none
Malassezia globosa	Arthroderma gypseum	PROMER	0	50	0	14.11	0.1	23158290	3586536	10	5	974475	960981	4.2	26.8	55.6	70.3	0	0	0	0	0	0	0					no	none
Malassezia globosa	Aspergillus fumigatus	PROMER	0	40	0		0	29384958	3586536	8	5	1009074	995937	3.4	27.8	56	70.4	0	0	0	0	0	0	0					no	none
Malassezia globosa	Batrachochytrium dendrobatidis	PROMER	0	80	0	16.65	0.5	22904964	3586536	16	5	642633	618678	2.8	17.3	57.9	71.9	0	0	0	0	0	0	0					no	none
Malassezia globosa	Botryotinia fuckeliana	PROMER	0	45	0	23.43	1.3	7035937	3586536	9	5	917847	911220	13	25.4	56.6	71.3	0	0	0	0	0	0	0					no	none
Malassezia globosa	Candida albicans	PROMER	0	45	0		0	14360917	3586536	9	5	960906	970611	6.7	27.1	55	70.9	0	0	0	0	0	0	0					no	none
Malassezia globosa	Candida tropicalis	PROMER	0	45	0		0	13499528	3586536	9	5	929475	939405	6.9	26.2	55.1	70.9	0	0	0	0	0	0	0					no	none
Malassezia globosa	Coccidioides immitis	PROMER	0	30	0		0	28947925	3586536	6	5	992697	977835	3.4	27.3	55.8	70.3	0	0	0	0	0	0	0					no	none
Malassezia globosa	Coprinopsis cinerea	PROMER	0	65	0	16.35	0.1	35810191	3586536	13	5	913104	871167	2.5	24.3	60.2	72.7	0	0	0	0	0	0	0					no	none
Malassezia globosa	Fusarium oxysporum	PROMER	0	75	0		0	57720560	3586536	15	5	924735	918087	1.6	25.6	56	70.7	0	0	0	0	0	0	0					no	none
Malassezia globosa	Laccaria bicolor	PROMER	0	205	0	15.58	0.2	45334608	3586536	41	5	826374	786270	1.8	21.9	60.2	72.6	0	0	0	0	0	0	0					no	none
Malassezia globosa	Lachancea kluyveri	PROMER	0	40	0		0	11345726	3586536	8	5	949137	958986	8.4	26.7	54.8	70.8	0	0	0	0	0	0	0					no	none
Malassezia globosa	Lachancea waltii	PROMER	0	45	0	10.71	0.1	14480748	3586536	9	5	939159	946629	6.5	26.4	55	70.6	0	0	0	0	0	0	0					no	none
Malassezia globosa	Leptosphaeria maculans	PROMER	0	120	0	9.46	0.1	42405733	3586536	24	5	988866	978435	2.3	27.3	55.4	70.1	0	0	0	0	0	0	0					no	none
Malassezia globosa	Magnaporthe oryzae	PROMER	0	35	0		0	39617341	3586536	7	5	930867	919710	2.3	25.6	55.8	70.2	0	0	0	0	0	0	0					no	none
Malassezia globosa	Mycosphaerella fijiensis	PROMER	0	100	0	11.38	0.1	3586536	71949084	5	20	1134759	1139517	31.6	1.6	54.5	69.4	0	0	0	0	0	0	0					no	none
Malassezia globosa	Mycosphaerella graminicola	PROMER	0	95	0	11.18	0.1	3586536	38804933	5	19	1101936	1107891	30.7	2.9	54.6	69.6	0	0	0	0	0	0	0					no	none
Malassezia globosa	Nectria haematococca	PROMER	0	70	0		0	3586536	46535802	5	14	1055697	1063125	29.4	2.3	55.2	69.9	0	0	0	0	0	0	0					no	none
Malassezia globosa	Neurospora crassa	PROMER	0	35	0	13.37	0.2	3586536	40463072	5	7	1047885	1056954	29.2	2.6	55.1	69.7	0	0	0	0	0	0	0					no	none
Malassezia globosa	Penicillium marneffei	PROMER	0	40	0		0	3586536	27807711	5	8	1048191	1062189	29.2	3.8	55.5	70.2	0	0	0	0	0	0	0					no	none
Malassezia globosa	Phaeosphaeria nodorum	PROMER	0	120	0	13.63	0.2	3586536	28419041	5	24	1042803	1052652	29.1	3.7	54.9	69.7	0	0	0	0	0	0	0					no	none
Malassezia globosa	Podospora anserina	PROMER	0	35	0	14.18	0.2	3586536	35390369	5	7	1036980	1045518	28.9	3	55.3	70	0	0	0	0	0	0	0					no	none
Malassezia globosa	Puccinia graminis	PROMER	0	285	0	13.14	0.3	3586536	63309651	5	57	882348	943527	24.6	1.5	58.5	71.4	0	0	0	0	0	0	0					no	none
Malassezia globosa	Saccharomyces cerevisiae	PROMER	0	55	0		0	3586536	9507953	5	11	947382	938799	26.4	9.9	54.7	70.7	0	0	0	0	0	0	0					no	none
Malassezia globosa	Schizosaccharomyces cryophilus	PROMER	0	45	0		0	3586536	10188053	5	9	1055898	1041405	29.4	10.2	55.9	71.4	0	0	0	0	0	0	0					no	none
Malassezia globosa	Schizosaccharomyces japonicus	PROMER	0	30	0		0	3586536	10306044	5	6	1084776	1068171	30.2	10.4	55.5	70.8	0	0	0	0	0	0	0					no	none
Malassezia globosa	Schizosaccharomyces pombe	PROMER	0	15	0		0	3586536	12571820	5	3	1077063	1059783	30	8.4	55.8	71.2	0	0	0	0	0	0	0					no	none
Malassezia globosa	Sclerotinia sclerotiorum	PROMER	0	125	0	8.84	0.1	3586536	35846993	5	25	1036407	1045506	28.9	2.9	56	70.8	0	0	0	0	0	0	0					no	none
Mycosphaerella fijiensis	Allomyces macrogynus	PROMER	0	840	0	41.35	0.6	48264648	71949084	42	20	158421	158178	0.3	0.2	59.8	71.9	0	0	0	0	0	0	0					no	none
Mycosphaerella fijiensis	Arthroderma gypseum	PROMER	8	200	56.6	40.81	0.7	23158290	71949084	10	20	3846108	3795564	16.6	5.3	58.7	71.9	4000	6000	5000	8000	24000	1	3					yes	meso	degraded
Mycosphaerella fijiensis	Aspergillus fumigatus	PROMER	3	160	23.7	36.39	0.8	29384958	71949084	8	20	4472529	4435035	15.2	6.2	59.1	72.2	0	7000	3500	0	14000	0	1					no	none
Mycosphaerella fijiensis	Batrachochytrium dendrobatidis	PROMER	0	320	0	12.83	0.2	22904964	71949084	16	20	661386	642699	2.9	0.9	57.5	71.6	0	0	0	0	0	0	0					no	none
Mycosphaerella fijiensis	Botryotinia fuckeliana	PROMER	0	180	0	25.2	1.1	7035937	71949084	9	20	4246191	4226604	60.4	5.9	59.8	72.7	0	0	0	0	0	0	0					no	none
Mycosphaerella fijiensis	Candida albicans	PROMER	0	180	0	11.28	0.1	14360917	71949084	9	20	1438098	1461453	10	2	54.8	70.1	0	0	0	0	0	0	0					no	none
Mycosphaerella fijiensis	Candida tropicalis	PROMER	0	180	0	11.08	0.1	13499528	71949084	9	20	1418388	1442556	10.5	2	55	70.4	0	0	0	0	0	0	0					no	none
Mycosphaerella fijiensis	Coccidioides immitis	PROMER	2	120	18.3	30.09	1.1	28947925	71949084	6	20	4048800	4007070	14	5.6	58.9	72	3000	8000	5500	6000	16000	1	1					no	none
Mycosphaerella fijiensis	Coprinopsis cinerea	PROMER	0	260	0	13.79	0.2	35810191	71949084	13	20	769707	737817	2.1	1	58.2	71.1	0	0	0	0	0	0	0					no	none
Mycosphaerella fijiensis	Fusarium oxysporum	PROMER	1	300	5.8	18.09	0.4	57720560	71949084	15	20	4077528	4082187	7.1	5.7	58.7	72	0	0	0	0	0	0	0					no	none
Mycosphaerella fijiensis	Laccaria bicolor	PROMER	2	820	7	23.95	0.3	45334608	71949084	41	20	668700	635547	1.5	0.9	58.4	71	0	0	0	0	0	0	0					no	none
Mycosphaerella fijiensis	Lachancea kluyveri	PROMER	0	160	0	16.62	0.1	11345726	71949084	8	20	1455225	1479279	12.8	2.1	54.5	70	0	0	0	0	0	0	0					no	none
Mycosphaerella fijiensis	Lachancea waltii	PROMER	2	180	14.9	17.67	0.1	14480748	71949084	9	20	1404696	1422129	9.7	2	55.2	70.4	0	0	0	0	0	0	0					no	none
Mycosphaerella fijiensis	Leptosphaeria maculans	PROMER	27	480	123.2	78.13	1.1	42405733	71949084	24	20	5242923	5215827	12.4	7.2	59.7	72.4	8400	7091	7745	126000	78000	14	10					yes	meso	perfect
Mycosphaerella fijiensis	Magnaporthe oryzae	PROMER	0	140	0	12.42	0.2	39617341	71949084	7	20	3802161	3758793	9.6	5.2	58.3	71.5	0	0	0	0	0	0	0					no	none
Mycosphaerella fijiensis	Malassezia globosa	PROMER	0	100	0	11.38	0.1	3586536	71949084	5	20	1134759	1139517	31.6	1.6	54.5	69.4	0	0	0	0	0	0	0					no	none
Mycosphaerella fijiensis	Mycosphaerella graminicola	PROMER	22	380	112.9	92.93	2.1	71949084	38804933	20	19	9823914	9845310	13.7	25.4	66.1	77	13897	13138	13517	2418000	1432000	173	108					yes	meso	perfect
Mycosphaerella fijiensis	Nectria haematococca	PROMER	3	280	17.9	23.6	0.4	71949084	46535802	20	14	4385625	4379322	6.1	9.4	58.3	71.7	0	0	0	0	0	0	0					no	none
Mycosphaerella fijiensis	Neurospora crassa	PROMER	2	140	16.9	26.46	0.9	71949084	40463072	20	7	3954867	4003152	5.5	9.9	58.1	71.3	8000	7000	7500	24000	14000	2	1					no	none
Mycosphaerella fijiensis	Penicillium marneffei	PROMER	5	160	39.5	27.33	0.6	71949084	27807711	20	8	4265595	4299534	5.9	15.5	59	72.1	3000	0	1500	6000	0	1	0					yes	meso	degraded
Mycosphaerella fijiensis	Phaeosphaeria nodorum	PROMER	31	480	141.5	73.15	1.5	71949084	28419041	20	24	5434107	5437755	7.6	19.1	59.9	72.6	12000	9429	10714	48000	66000	3	6					yes	meso	degraded
Mycosphaerella fijiensis	Podospora anserina	PROMER	2	140	16.9	27.24	0.8	71949084	35390369	20	7	3999261	4021041	5.6	11.4	58	71.3	6000	3000	4500	12000	6000	1	1					no	none
Mycosphaerella fijiensis	Puccinia graminis	PROMER	4	1140	11.8	18.6	0.2	71949084	63309651	20	57	704511	748422	1	1.2	57.7	70.7	0	0	0	0	0	0	0					no	none
Mycosphaerella fijiensis	Saccharomyces cerevisiae	PROMER	2	220	13.5	13.81	0.1	71949084	9507953	20	11	1259277	1242561	1.8	13.1	55.6	70.9	0	0	0	0	0	0	0					no	none
Mycosphaerella fijiensis	Schizosaccharomyces cryophilus	PROMER	1	180	7.5	13.75	0.4	71949084	10188053	20	9	1316808	1287690	1.8	12.6	55.6	70.9	0	0	0	0	0	0	0					no	none
Mycosphaerella fijiensis	Schizosaccharomyces japonicus	PROMER	0	120	0	11.81	0.2	71949084	10306044	20	6	1307259	1278078	1.8	12.4	55.7	70.8	0	0	0	0	0	0	0					no	none
Mycosphaerella fijiensis	Schizosaccharomyces pombe	PROMER	0	60	0	20.79	0.3	71949084	12571820	20	3	1322223	1291365	1.8	10.3	55.9	71.2	0	0	0	0	0	0	0					no	none
Mycosphaerella fijiensis	Sclerotinia sclerotiorum	PROMER	22	500	98.4	44.34	0.5	71949084	35846993	20	25	4360980	4384248	6.1	12.2	59.7	72.5	8000	4667	6333	32000	14000	3	2					yes	meso	degraded
Mycosphaerella graminicola	Allomyces macrogynus	PROMER	0	798	0	43.07	0.8	48264648	38804933	42	19	140313	140274	0.3	0.4	58.5	70.6	0	0	0	0	0	0	0					no	none
Mycosphaerella graminicola	Arthroderma gypseum	PROMER	11	190	79.8	41.14	0.7	23158290	38804933	10	19	3804531	3758955	16.4	9.7	58.6	71.8	7000	7714	7357	14000	54000	1	6					yes	meso	degraded
Mycosphaerella graminicola	Aspergillus fumigatus	PROMER	8	152	64.9	36.32	0.7	29384958	38804933	8	19	4366266	4335951	14.9	11.2	58.9	72	4000	10750	7375	12000	86000	2	7					yes	meso	degraded
Mycosphaerella graminicola	Batrachochytrium dendrobatidis	PROMER	0	304	0	16.24	0.3	22904964	38804933	16	19	650874	632889	2.8	1.6	57.2	71.3	0	0	0	0	0	0	0					no	none
Mycosphaerella graminicola	Botryotinia fuckeliana	PROMER	0	171	0	27	1.1	7035937	38804933	9	19	4120455	4102533	58.6	10.6	59.7	72.6	0	0	0	0	0	0	0					no	none
Mycosphaerella graminicola	Candida albicans	PROMER	0	171	0	10.11	0.1	14360917	38804933	9	19	1442511	1466805	10	3.8	54.7	70.1	0	0	0	0	0	0	0					no	none
Mycosphaerella graminicola	Candida tropicalis	PROMER	0	171	0	10.79	0.1	13499528	38804933	9	19	1399143	1424793	10.4	3.7	54.8	70.3	0	0	0	0	0	0	0					no	none
Mycosphaerella graminicola	Coccidioides immitis	PROMER	3	114	28.1	31.13	1.1	28947925	38804933	6	19	3960147	3926061	13.7	10.1	58.9	72	3000	7000	5000	6000	42000	1	5					yes	meso	degraded
Mycosphaerella graminicola	Coprinopsis cinerea	PROMER	0	247	0	14.28	0.2	35810191	38804933	13	19	738918	707988	2.1	1.8	58.3	71.1	0	0	0	0	0	0	0					no	none
Mycosphaerella graminicola	Fusarium oxysporum	PROMER	7	285	41.5	100	0.8	57720560	38804933	15	19	4019046	4029456	7	10.4	58.5	71.8	4000	4667	4333	8000	14000	1	2					yes	meso	perfect
Mycosphaerella graminicola	Laccaria bicolor	PROMER	0	779	0	23.49	0.2	45334608	38804933	41	19	658818	626592	1.5	1.6	58.3	71	0	0	0	0	0	0	0					no	none
Mycosphaerella graminicola	Lachancea kluyveri	PROMER	0	152	0	10.95	0.1	11345726	38804933	8	19	1407567	1431840	12.4	3.7	54.7	70.2	0	0	0	0	0	0	0					no	none
Mycosphaerella graminicola	Lachancea waltii	PROMER	0	171	0	5.89	0	14480748	38804933	9	19	1399029	1419075	9.7	3.7	54.9	70.2	0	0	0	0	0	0	0					no	none
Mycosphaerella graminicola	Leptosphaeria maculans	PROMER	36	456	168.6	81.31	1.3	42405733	38804933	24	19	5153304	5135523	12.2	13.2	59.5	72.2	10400	9636	10018	156000	212000	14	21					yes	meso	perfect
Mycosphaerella graminicola	Magnaporthe oryzae	PROMER	1	133	8.7	18.46	0.4	39617341	38804933	7	19	3781266	3741357	9.5	9.6	58.2	71.4	0	0	0	0	0	0	0					no	none
Mycosphaerella graminicola	Malassezia globosa	PROMER	0	95	0	11.18	0.1	3586536	38804933	5	19	1101936	1107891	30.7	2.9	54.6	69.6	0	0	0	0	0	0	0					no	none
Mycosphaerella graminicola	Mycosphaerella fijiensis	PROMER	22	380	112.9	92.93	2.1	71949084	38804933	20	19	9823914	9845310	13.7	25.4	66.1	77	13897	13138	13517	2418000	1432000	173	108					yes	meso	perfect
Mycosphaerella graminicola	Nectria haematococca	PROMER	9	266	55.2	24.41	0.4	38804933	46535802	19	14	4293570	4281297	11.1	9.2	58.1	71.5	0	0	0	0	0	0	0					yes	meso	degraded
Mycosphaerella graminicola	Neurospora crassa	PROMER	5	133	43.4	26.51	1.2	38804933	40463072	19	7	3858468	3894408	9.9	9.6	58.1	71.3	7000	7000	7000	14000	14000	1	1					yes	meso	degraded
Mycosphaerella graminicola	Penicillium marneffei	PROMER	4	152	32.4	28.42	0.8	38804933	27807711	19	8	4128171	4149570	10.6	14.9	58.8	72	7333	0	3666	22000	0	2	0					yes	meso	degraded
Mycosphaerella graminicola	Phaeosphaeria nodorum	PROMER	37	456	173.3	76.51	1.7	38804933	28419041	19	24	5319834	5314785	13.7	18.7	59.7	72.4	8222	10000	9111	74000	180000	8	17					yes	meso	perfect
Mycosphaerella graminicola	Podospora anserina	PROMER	4	133	34.7	25.84	1	38804933	35390369	19	7	3944748	3957162	10.2	11.2	57.9	71.2	4000	0	2000	8000	0	1	0					yes	meso	degraded
Mycosphaerella graminicola	Puccinia graminis	PROMER	0	1083	0	17.52	0.2	38804933	63309651	19	57	682737	723069	1.8	1.1	57.6	70.7	0	0	0	0	0	0	0					no	none
Mycosphaerella graminicola	Saccharomyces cerevisiae	PROMER	0	209	0	14.52	0.1	38804933	9507953	19	11	1248816	1232232	3.2	13	55	70.4	0	0	0	0	0	0	0					no	none
Mycosphaerella graminicola	Schizosaccharomyces cryophilus	PROMER	0	171	0	12.34	0.3	38804933	10188053	19	9	1302978	1272507	3.4	12.5	55.3	70.8	0	0	0	0	0	0	0					no	none
Mycosphaerella graminicola	Schizosaccharomyces japonicus	PROMER	0	114	0	12.22	0.2	38804933	10306044	19	6	1325001	1292808	3.4	12.5	55.3	70.5	0	0	0	0	0	0	0					no	none
Mycosphaerella graminicola	Schizosaccharomyces pombe	PROMER	0	57	0		0	38804933	12571820	19	3	1347330	1314609	3.5	10.5	55.7	71.1	0	0	0	0	0	0	0					no	none
Mycosphaerella graminicola	Sclerotinia sclerotiorum	PROMER	37	475	169.8	44.1	0.6	38804933	35846993	19	25	4289616	4311945	11.1	12	59.5	72.4	6000	5333	5666	12000	16000	1	2					yes	meso	degraded
Nectria haematococca	Allomyces macrogynus	PROMER	0	588	0	100	1	48264648	46535802	42	14	156384	156372	0.3	0.3	57.8	70.8	0	0	0	0	0	0	0					no	none
Nectria haematococca	Arthroderma gypseum	PROMER	3	140	25.4	17.73	0.3	23158290	46535802	10	14	3873426	3821301	16.7	8.2	59.1	72.4	8800	8571	8685	44000	60000	4	6					yes	meso	degraded
Nectria haematococca	Aspergillus fumigatus	PROMER	1	112	9.4	16.02	0.2	29384958	46535802	8	14	4732827	4694118	16.1	10.1	59.6	72.7	17000	14667	15833	34000	44000	1	2					no	none
Nectria haematococca	Batrachochytrium dendrobatidis	PROMER	0	224	0	12.66	0.3	22904964	46535802	16	14	650844	634524	2.8	1.4	57.5	71.6	0	0	0	0	0	0	0					no	none
Nectria haematococca	Botryotinia fuckeliana	PROMER	0	126	0	20.19	0.6	7035937	46535802	9	14	5474076	5427759	77.8	11.7	61.5	74.2	0	0	0	0	0	0	0					no	none
Nectria haematococca	Candida albicans	PROMER	0	126	0	9	0	14360917	46535802	9	14	1360839	1385409	9.5	3	55.4	70.6	0	0	0	0	0	0	0					no	none
Nectria haematococca	Candida tropicalis	PROMER	0	126	0	14.54	0.1	13499528	46535802	9	14	1348200	1375332	10	3	55.4	70.7	0	0	0	0	0	0	0					no	none
Nectria haematococca	Coccidioides immitis	PROMER	0	84	0	13.85	0.4	28947925	46535802	6	14	4034817	3990858	13.9	8.6	59.4	72.6	0	0	0	0	0	0	0					no	none
Nectria haematococca	Coprinopsis cinerea	PROMER	0	182	0	12.49	0.1	35810191	46535802	13	14	754458	726516	2.1	1.6	58.1	70.9	0	0	0	0	0	0	0					no	none
Nectria haematococca	Fusarium oxysporum	PROMER	30	210	207	79.25	2.4	57720560	46535802	15	14	15242205	15278322	26.4	32.8	72.8	81.6	49625	39103	44364	12952000	11418000	260	291	32	48	100000	64000	yes	macro	perfect
Nectria haematococca	Laccaria bicolor	PROMER	0	574	0	18.44	0.2	45334608	46535802	41	14	661068	632418	1.5	1.4	58.1	70.8	0	0	0	0	0	0	0					no	none
Nectria haematococca	Lachancea kluyveri	PROMER	0	112	0	12.75	0.1	11345726	46535802	8	14	1338531	1362642	11.8	2.9	55.1	70.4	0	0	0	0	0	0	0					no	none
Nectria haematococca	Lachancea waltii	PROMER	0	126	0		0	14480748	46535802	9	14	1306503	1325376	9	2.8	55.7	70.7	0	0	0	0	0	0	0					no	none
Nectria haematococca	Leptosphaeria maculans	PROMER	15	336	81.8	18.73	0.3	42405733	46535802	24	14	4525614	4497393	10.7	9.7	58.9	72	4667	11600	8133	14000	58000	2	4					yes	meso	degraded
Nectria haematococca	Magnaporthe oryzae	PROMER	9	98	90.9	35.39	0.9	39617341	46535802	7	14	6894768	6761061	17.4	14.5	62.2	74.3	14800	16500	15650	666000	924000	44	55					yes	meso	degraded
Nectria haematococca	Malassezia globosa	PROMER	0	70	0		0	3586536	46535802	5	14	1055697	1063125	29.4	2.3	55.2	69.9	0	0	0	0	0	0	0					no	none
Nectria haematococca	Mycosphaerella fijiensis	PROMER	3	280	17.9	23.6	0.4	71949084	46535802	20	14	4385625	4379322	6.1	9.4	58.3	71.7	0	0	0	0	0	0	0					no	none
Nectria haematococca	Mycosphaerella graminicola	PROMER	9	266	55.2	24.41	0.4	38804933	46535802	19	14	4293570	4281297	11.1	9.2	58.1	71.5	0	0	0	0	0	0	0					yes	meso	degraded
Nectria haematococca	Neurospora crassa	PROMER	15	98	151.5	41.39	2.3	46535802	40463072	14	7	6651972	6804969	14.3	16.8	62.2	74.2	15917	12722	14319	1528000	1374000	95	107					yes	meso	degraded
Nectria haematococca	Penicillium marneffei	PROMER	1	112	9.4	15.76	0.3	46535802	27807711	14	8	4339149	4379868	9.3	15.8	59.3	72.5	9500	6667	8083	38000	20000	3	2					no	none
Nectria haematococca	Phaeosphaeria nodorum	PROMER	17	336	92.7	19.62	0.3	46535802	28419041	14	24	4526931	4537527	9.7	16	59.2	72.4	7600	7000	7300	38000	28000	4	3					yes	meso	degraded
Nectria haematococca	Podospora anserina	PROMER	11	98	111.1	39.22	1.8	46535802	35390369	14	7	6889719	6969366	14.8	19.7	62	74	13864	13711	13787	1220000	1234000	87	89					yes	meso	degraded
Nectria haematococca	Puccinia graminis	PROMER	0	798	0	15.22	0.2	46535802	63309651	14	57	635511	672174	1.4	1.1	57.7	70.8	0	0	0	0	0	0	0					no	none
Nectria haematococca	Saccharomyces cerevisiae	PROMER	0	154	0	11.85	0.2	46535802	9507953	14	11	1135077	1116129	2.4	11.7	55.8	71	0	0	0	0	0	0	0					no	none
Nectria haematococca	Schizosaccharomyces cryophilus	PROMER	0	126	0	12.93	0.3	46535802	10188053	14	9	1232904	1205931	2.6	11.8	55.9	71.3	0	0	0	0	0	0	0					no	none
Nectria haematococca	Schizosaccharomyces japonicus	PROMER	0	84	0	17.96	0.2	46535802	10306044	14	6	1219944	1191927	2.6	11.6	56.3	71.4	0	0	0	0	0	0	0					no	none
Nectria haematococca	Schizosaccharomyces pombe	PROMER	0	42	0		0	46535802	12571820	14	3	1228170	1199385	2.6	9.5	56.4	71.6	0	0	0	0	0	0	0					no	none
Nectria haematococca	Sclerotinia sclerotiorum	PROMER	42	350	224.5	16.27	0.5	46535802	35846993	14	25	5471475	5517036	11.8	15.4	61.6	74.3	12462	12292	12377	486000	590000	38	47					yes	meso	degraded
Neurospora crassa	Allomyces macrogynus	PROMER	0	294	0	31.43	0.8	48264648	40463072	42	7	161202	162033	0.3	0.4	59	71.1	0	0	0	0	0	0	0					no	none
Neurospora crassa	Arthroderma gypseum	PROMER	2	70	23.9	21.92	0.9	23158290	40463072	10	7	3609729	3603672	15.6	8.9	59.1	72.1	7333	0	3666	22000	0	2	0					no	none
Neurospora crassa	Aspergillus fumigatus	PROMER	0	56	0	18.86	0.8	29384958	40463072	8	7	4074552	4092495	13.9	10.1	59.4	72.4	0	0	0	0	0	0	0					no	none
Neurospora crassa	Batrachochytrium dendrobatidis	PROMER	0	112	0	13.4	0.4	22904964	40463072	16	7	656064	640470	2.9	1.6	57.6	71.5	0	0	0	0	0	0	0					no	none
Neurospora crassa	Botryotinia fuckeliana	PROMER	0	63	0	25.19	2	7035937	40463072	9	7	5064537	5111682	72	12.6	61.6	74	0	0	0	0	0	0	0					no	none
Neurospora crassa	Candida albicans	PROMER	0	63	0		0	14360917	40463072	9	7	1294362	1320078	9	3.3	55.9	70.9	0	0	0	0	0	0	0					no	none
Neurospora crassa	Candida tropicalis	PROMER	0	63	0		0	13499528	40463072	9	7	1286127	1315818	9.5	3.3	55.9	70.9	0	0	0	0	0	0	0					no	none
Neurospora crassa	Coccidioides immitis	PROMER	0	42	0	18.42	0.7	28947925	40463072	6	7	3769044	3775338	13	9.3	59.5	72.5	0	0	0	0	0	0	0					no	none
Neurospora crassa	Coprinopsis cinerea	PROMER	0	91	0	15.77	0.3	35810191	40463072	13	7	750492	724521	2.1	1.8	58.7	71.2	0	0	0	0	0	0	0					no	none
Neurospora crassa	Fusarium oxysporum	PROMER	15	105	146.4	42.1	1.8	57720560	40463072	15	7	6423891	6570378	11.1	16.2	62.3	74.4	13290	13530	13410	1422000	1556000	106	114					yes	meso	degraded
Neurospora crassa	Laccaria bicolor	PROMER	0	287	0	14.83	0.2	45334608	40463072	41	7	662733	633426	1.5	1.6	58.6	71.1	0	0	0	0	0	0	0					no	none
Neurospora crassa	Lachancea kluyveri	PROMER	0	56	0		0	11345726	40463072	8	7	1304355	1332402	11.5	3.3	55.6	70.8	0	0	0	0	0	0	0					no	none
Neurospora crassa	Lachancea waltii	PROMER	0	63	0		0	14480748	40463072	9	7	1280685	1303104	8.8	3.2	56.1	71	0	0	0	0	0	0	0					no	none
Neurospora crassa	Leptosphaeria maculans	PROMER	9	168	69.4	28.73	1.1	42405733	40463072	24	7	4114092	4140477	9.7	10.2	58.8	71.8	8400	9333	8866	42000	28000	4	2					yes	meso	degraded
Neurospora crassa	Magnaporthe oryzae	PROMER	3	49	42.9	24.4	1.8	39617341	40463072	7	7	6697728	6710961	16.9	16.6	62.4	74.1	12556	13280	12918	226000	332000	17	24					yes	meso	degraded
Neurospora crassa	Malassezia globosa	PROMER	0	35	0	13.37	0.2	3586536	40463072	5	7	1047885	1056954	29.2	2.6	55.1	69.7	0	0	0	0	0	0	0					no	none
Neurospora crassa	Mycosphaerella fijiensis	PROMER	2	140	16.9	26.46	0.9	71949084	40463072	20	7	3954867	4003152	5.5	9.9	58.1	71.3	8000	7000	7500	24000	14000	2	1					no	none
Neurospora crassa	Mycosphaerella graminicola	PROMER	5	133	43.4	26.51	1.2	38804933	40463072	19	7	3858468	3894408	9.9	9.6	58.1	71.3	7000	7000	7000	14000	14000	1	1					yes	meso	degraded
Neurospora crassa	Nectria haematococca	PROMER	15	98	151.5	41.39	2.3	46535802	40463072	14	7	6651972	6804969	14.3	16.8	62.2	74.2	15917	12722	14319	1528000	1374000	95	107					yes	meso	degraded
Neurospora crassa	Penicillium marneffei	PROMER	0	56	0	18.87	0.5	40463072	27807711	7	8	3932766	3918597	9.7	14.1	59.4	72.4	0	0	0	0	0	0	0					no	none
Neurospora crassa	Phaeosphaeria nodorum	PROMER	12	168	92.6	22.02	1.1	40463072	28419041	7	24	4209675	4167684	10.4	14.7	58.7	71.8	9200	4000	6600	46000	12000	4	2					yes	meso	degraded
Neurospora crassa	Podospora anserina	PROMER	9	49	128.6	97.03	10.9	40463072	35390369	7	7	8833320	8698698	21.8	24.6	64.8	75.5	18029	20387	19208	6220000	6850000	344	335	201	158	12000	18000	yes	meso	perfect
Neurospora crassa	Puccinia graminis	PROMER	0	399	0	10.24	0.2	40463072	63309651	7	57	695058	732285	1.7	1.2	57.9	70.8	0	0	0	0	0	0	0					no	none
Neurospora crassa	Saccharomyces cerevisiae	PROMER	0	77	0	10.89	0.1	40463072	9507953	7	11	1181712	1158474	2.9	12.2	56.1	71.1	0	0	0	0	0	0	0					no	none
Neurospora crassa	Schizosaccharomyces cryophilus	PROMER	0	63	0	8.2	0.1	40463072	10188053	7	9	1288974	1256280	3.2	12.3	55.9	71.2	0	0	0	0	0	0	0					no	none
Neurospora crassa	Schizosaccharomyces japonicus	PROMER	0	42	0	13.69	0.1	40463072	10306044	7	6	1268655	1234488	3.1	12	56.3	71.2	0	0	0	0	0	0	0					no	none
Neurospora crassa	Schizosaccharomyces pombe	PROMER	0	21	0		0	40463072	12571820	7	3	1272201	1238517	3.1	9.9	56.5	71.5	0	0	0	0	0	0	0					no	none
Neurospora crassa	Sclerotinia sclerotiorum	PROMER	20	175	151.2	29.1	1.1	40463072	35846993	7	25	5404902	5352045	13.4	14.9	61.3	73.8	11059	9793	10426	188000	284000	16	28					yes	meso	degraded
Penicillium marneffei	Allomyces macrogynus	PROMER	0	336	0	28.69	0.9	48264648	27807711	42	8	144372	145224	0.3	0.5	58.7	71.6	0	0	0	0	0	0	0					no	none
Penicillium marneffei	Arthroderma gypseum	PROMER	16	80	178.9	33.96	1.7	23158290	27807711	10	8	5897646	5857431	25.5	21.1	62.4	74.9	19630	20722	20176	2336000	2756000	118	132					yes	macro	degraded
Penicillium marneffei	Aspergillus fumigatus	PROMER	17	64	212.5	30.21	1.6	29384958	27807711	8	8	7909521	7917942	26.9	28.5	64.8	76.5	30183	31315	30749	5614000	5668000	185	180	126	116	18000	18000	yes	macro	degraded
Penicillium marneffei	Batrachochytrium dendrobatidis	PROMER	0	128	0	12.08	0.3	22904964	27807711	16	8	649038	637401	2.8	2.3	57.6	71.8	0	0	0	0	0	0	0					no	none
Penicillium marneffei	Botryotinia fuckeliana	PROMER	0	72	0	18.5	0.9	7035937	27807711	9	8	4349106	4348929	61.8	15.6	60.5	73.4	0	0	0	0	0	0	0					no	none
Penicillium marneffei	Candida albicans	PROMER	0	72	0	14.16	0.1	14360917	27807711	9	8	1333947	1368963	9.3	4.9	55.5	70.5	0	0	0	0	0	0	0					no	none
Penicillium marneffei	Candida tropicalis	PROMER	0	72	0	14.27	0.1	13499528	27807711	9	8	1327683	1363569	9.8	4.9	55.3	70.5	0	0	0	0	0	0	0					no	none
Penicillium marneffei	Coccidioides immitis	PROMER	6	48	86.6	27.17	1.9	28947925	27807711	6	8	6291315	6276951	21.7	22.6	63	75.3	22920	24921	23920	1994000	2218000	86	88					yes	macro	degraded
Penicillium marneffei	Coprinopsis cinerea	PROMER	0	104	0	11.56	0.1	35810191	27807711	13	8	748578	723597	2.1	2.6	58.9	71.5	0	0	0	0	0	0	0					no	none
Penicillium marneffei	Fusarium oxysporum	PROMER	0	120	0	14.4	0.3	57720560	27807711	15	8	4143570	4181229	7.2	15	59.4	72.6	0	0	0	0	0	0	0					no	none
Penicillium marneffei	Laccaria bicolor	PROMER	0	328	0	12.63	0.2	45334608	27807711	41	8	675957	648852	1.5	2.3	58.4	71.1	0	0	0	0	0	0	0					no	none
Penicillium marneffei	Lachancea kluyveri	PROMER	0	64	0	8.31	0	11345726	27807711	8	8	1313928	1351944	11.6	4.9	55.2	70.3	0	0	0	0	0	0	0					no	none
Penicillium marneffei	Lachancea waltii	PROMER	0	72	0	12.9	0.2	14480748	27807711	9	8	1313037	1343988	9.1	4.8	55.4	70.3	0	0	0	0	0	0	0					no	none
Penicillium marneffei	Leptosphaeria maculans	PROMER	17	192	122.7	20.28	0.6	42405733	27807711	24	8	4333218	4338468	10.2	15.6	59.6	72.7	13833	12364	13098	166000	136000	11	10					yes	meso	degraded
Penicillium marneffei	Magnaporthe oryzae	PROMER	0	56	0	13.34	0.1	39617341	27807711	7	8	3825594	3810117	9.7	13.7	59	72.2	0	0	0	0	0	0	0					no	none
Penicillium marneffei	Malassezia globosa	PROMER	0	40	0		0	3586536	27807711	5	8	1048191	1062189	29.2	3.8	55.5	70.2	0	0	0	0	0	0	0					no	none
Penicillium marneffei	Mycosphaerella fijiensis	PROMER	5	160	39.5	27.33	0.6	71949084	27807711	20	8	4265595	4299534	5.9	15.5	59	72.1	3000	0	1500	6000	0	1	0					yes	meso	degraded
Penicillium marneffei	Mycosphaerella graminicola	PROMER	4	152	32.4	28.42	0.8	38804933	27807711	19	8	4128171	4149570	10.6	14.9	58.8	72	7333	0	3666	22000	0	2	0					yes	meso	degraded
Penicillium marneffei	Nectria haematococca	PROMER	1	112	9.4	15.76	0.3	46535802	27807711	14	8	4339149	4379868	9.3	15.8	59.3	72.5	9500	6667	8083	38000	20000	3	2					no	none
Penicillium marneffei	Neurospora crassa	PROMER	0	56	0	18.87	0.5	40463072	27807711	7	8	3932766	3918597	9.7	14.1	59.4	72.4	0	0	0	0	0	0	0					no	none
Penicillium marneffei	Phaeosphaeria nodorum	PROMER	15	192	108.3	22.79	0.7	27807711	28419041	8	24	4470960	4445487	16.1	15.6	59.5	72.6	9667	9077	9372	58000	118000	5	12					yes	meso	degraded
Penicillium marneffei	Podospora anserina	PROMER	0	56	0	17.43	0.4	27807711	35390369	8	7	3932610	3923232	14.1	11.1	59.2	72.3	0	0	0	0	0	0	0					no	none
Penicillium marneffei	Puccinia graminis	PROMER	0	456	0	11.32	0.3	27807711	63309651	8	57	692817	727497	2.5	1.1	57.7	70.7	0	0	0	0	0	0	0					no	none
Penicillium marneffei	Saccharomyces cerevisiae	PROMER	0	88	0	13.15	0.3	27807711	9507953	8	11	1172391	1144092	4.2	12	56	70.9	0	0	0	0	0	0	0					no	none
Penicillium marneffei	Schizosaccharomyces cryophilus	PROMER	0	72	0	10.28	0.1	27807711	10188053	8	9	1269351	1229646	4.6	12.1	56	71.2	0	0	0	0	0	0	0					no	none
Penicillium marneffei	Schizosaccharomyces japonicus	PROMER	0	48	0	15.04	0.1	27807711	10306044	8	6	1244709	1207113	4.5	11.7	56.4	71.3	0	0	0	0	0	0	0					no	none
Penicillium marneffei	Schizosaccharomyces pombe	PROMER	0	24	0		0	27807711	12571820	8	3	1296306	1254927	4.7	10	56.2	71.2	0	0	0	0	0	0	0					no	none
Penicillium marneffei	Sclerotinia sclerotiorum	PROMER	8	200	56.6	16.19	0.2	27807711	35846993	8	25	4499376	4496100	16.2	12.5	60.3	73.3	11500	15750	13625	46000	126000	3	7					yes	meso	degraded
Phaeosphaeria nodorum	Allomyces macrogynus	PROMER	0	1008	0	83.23	1.1	48264648	28419041	42	24	138957	139101	0.3	0.5	58.2	70.4	0	0	0	0	0	0	0					no	none
Phaeosphaeria nodorum	Arthroderma gypseum	PROMER	26	240	167.8	26.57	0.8	23158290	28419041	10	24	3998919	3957099	17.3	13.9	59.6	72.8	8222	10154	9188	74000	132000	8	12					yes	meso	degraded
Phaeosphaeria nodorum	Aspergillus fumigatus	PROMER	16	192	115.5	22.04	0.7	29384958	28419041	8	24	4676121	4647438	15.9	16.4	59.9	72.9	8000	8267	8133	48000	124000	5	14					yes	meso	degraded
Phaeosphaeria nodorum	Batrachochytrium dendrobatidis	PROMER	1	384	5.1	22.8	0.4	22904964	28419041	16	24	630237	615123	2.8	2.2	57.8	71.6	0	0	0	0	0	0	0					no	none
Phaeosphaeria nodorum	Botryotinia fuckeliana	PROMER	2	216	13.6	39.41	0.9	7035937	28419041	9	24	4419525	4397142	62.8	15.5	60.5	73.4	0	0	0	0	0	0	0					no	none
Phaeosphaeria nodorum	Candida albicans	PROMER	0	216	0	13.24	0.1	14360917	28419041	9	24	1309656	1333122	9.1	4.7	55.6	70.7	0	0	0	0	0	0	0					no	none
Phaeosphaeria nodorum	Candida tropicalis	PROMER	0	216	0	10.03	0.2	13499528	28419041	9	24	1298532	1325979	9.6	4.7	55.5	70.7	0	0	0	0	0	0	0					no	none
Phaeosphaeria nodorum	Coccidioides immitis	PROMER	14	144	116.7	15.96	1.2	28947925	28419041	6	24	4226727	4191699	14.6	14.7	59.8	72.9	6667	10143	8405	20000	142000	2	13					yes	meso	degraded
Phaeosphaeria nodorum	Coprinopsis cinerea	PROMER	0	312	0	14.24	0.3	35810191	28419041	13	24	722877	696471	2	2.5	58.7	71.3	0	0	0	0	0	0	0					no	none
Phaeosphaeria nodorum	Fusarium oxysporum	PROMER	17	360	89.6	15.73	0.3	57720560	28419041	15	24	4398807	4408959	7.6	15.5	59.5	72.6	11143	8222	9682	78000	74000	6	8					yes	meso	degraded
Phaeosphaeria nodorum	Laccaria bicolor	PROMER	0	984	0	22.42	0.2	45334608	28419041	41	24	626328	600960	1.4	2.1	58.6	71.3	0	0	0	0	0	0	0					no	none
Phaeosphaeria nodorum	Lachancea kluyveri	PROMER	0	192	0	12.84	0.1	11345726	28419041	8	24	1288848	1316025	11.4	4.6	55.5	70.7	0	0	0	0	0	0	0					no	none
Phaeosphaeria nodorum	Lachancea waltii	PROMER	0	216	0	10.75	0.1	14480748	28419041	9	24	1289874	1309137	8.9	4.6	55.9	70.8	0	0	0	0	0	0	0					no	none
Phaeosphaeria nodorum	Leptosphaeria maculans	PROMER	41	576	170.8	96.3	2.6	42405733	28419041	24	24	11477736	11375232	27.1	40	70	79.6	18284	20253	19268	5540000	7696000	302	379	222	150	8000	18000	yes	meso	perfect
Phaeosphaeria nodorum	Magnaporthe oryzae	PROMER	3	168	23.1	15.78	0.2	39617341	28419041	7	24	4159545	4118367	10.5	14.5	59	72	0	0	0	0	0	0	0					no	none
Phaeosphaeria nodorum	Malassezia globosa	PROMER	0	120	0	13.63	0.2	3586536	28419041	5	24	1042803	1052652	29.1	3.7	54.9	69.7	0	0	0	0	0	0	0					no	none
Phaeosphaeria nodorum	Mycosphaerella fijiensis	PROMER	31	480	141.5	73.15	1.5	71949084	28419041	20	24	5434107	5437755	7.6	19.1	59.9	72.6	12000	9429	10714	48000	66000	3	6					yes	meso	degraded
Phaeosphaeria nodorum	Mycosphaerella graminicola	PROMER	37	456	173.3	76.51	1.7	38804933	28419041	19	24	5319834	5314785	13.7	18.7	59.7	72.4	8222	10000	9111	74000	180000	8	17					yes	meso	perfect
Phaeosphaeria nodorum	Nectria haematococca	PROMER	17	336	92.7	19.62	0.3	46535802	28419041	14	24	4526931	4537527	9.7	16	59.2	72.4	7600	7000	7300	38000	28000	4	3					yes	meso	degraded
Phaeosphaeria nodorum	Neurospora crassa	PROMER	12	168	92.6	22.02	1.1	40463072	28419041	7	24	4209675	4167684	10.4	14.7	58.7	71.8	9200	4000	6600	46000	12000	4	2					yes	meso	degraded
Phaeosphaeria nodorum	Penicillium marneffei	PROMER	15	192	108.3	22.79	0.7	27807711	28419041	8	24	4470960	4445487	16.1	15.6	59.5	72.6	9667	9077	9372	58000	118000	5	12					yes	meso	degraded
Phaeosphaeria nodorum	Podospora anserina	PROMER	14	168	108	19.74	0.8	28419041	35390369	24	7	4276968	4289910	15	12.1	58.7	71.7	7333	4000	5666	44000	8000	5	1					yes	meso	degraded
Phaeosphaeria nodorum	Puccinia graminis	PROMER	5	1368	13.5	32.49	0.3	28419041	63309651	24	57	639150	672633	2.2	1.1	58.1	71.1	10000	10000	10000	30000	30000	2	2					no	none
Phaeosphaeria nodorum	Saccharomyces cerevisiae	PROMER	0	264	0	11.85	0.3	28419041	9507953	24	11	1152345	1131057	4.1	11.9	56	71.1	0	0	0	0	0	0	0					no	none
Phaeosphaeria nodorum	Schizosaccharomyces cryophilus	PROMER	1	216	6.8	11.51	0.3	28419041	10188053	24	9	1208193	1179987	4.3	11.6	56.4	71.5	0	0	0	0	0	0	0					no	none
Phaeosphaeria nodorum	Schizosaccharomyces japonicus	PROMER	0	144	0	11.51	0.2	28419041	10306044	24	6	1198608	1168938	4.2	11.3	56.5	71.5	0	0	0	0	0	0	0					no	none
Phaeosphaeria nodorum	Schizosaccharomyces pombe	PROMER	0	72	0	9.16	0.1	28419041	12571820	24	3	1203918	1172775	4.2	9.3	56.9	72	0	0	0	0	0	0	0					no	none
Phaeosphaeria nodorum	Sclerotinia sclerotiorum	PROMER	67	600	273.5	44.16	0.6	28419041	35846993	24	25	4566219	4586277	16.1	12.8	60.4	73.2	9778	9333	9555	176000	140000	17	14					yes	meso	degraded
Podospora anserina	Allomyces macrogynus	PROMER	0	294	0	37.76	0.9	48264648	35390369	42	7	161622	162480	0.3	0.5	58.1	70.5	0	0	0	0	0	0	0					no	none
Podospora anserina	Arthroderma gypseum	PROMER	2	70	23.9	21.69	0.7	23158290	35390369	10	7	3674574	3648489	15.9	10.3	58.8	72	3000	0	1500	6000	0	1	0					no	none
Podospora anserina	Aspergillus fumigatus	PROMER	0	56	0	20.97	0.7	29384958	35390369	8	7	4074993	4064031	13.9	11.5	59.3	72.3	0	0	0	0	0	0	0					no	none
Podospora anserina	Batrachochytrium dendrobatidis	PROMER	0	112	0	14.78	0.4	22904964	35390369	16	7	644598	629127	2.8	1.8	57.7	71.7	0	0	0	0	0	0	0					no	none
Podospora anserina	Botryotinia fuckeliana	PROMER	0	63	0	23.36	1.8	7035937	35390369	9	7	5138790	5145237	73	14.5	61.2	73.7	0	0	0	0	0	0	0					no	none
Podospora anserina	Candida albicans	PROMER	0	63	0	8.91	0	14360917	35390369	9	7	1316805	1341972	9.2	3.8	55.7	70.8	0	0	0	0	0	0	0					no	none
Podospora anserina	Candida tropicalis	PROMER	0	63	0		0	13499528	35390369	9	7	1331352	1358988	9.9	3.8	55.4	70.6	0	0	0	0	0	0	0					no	none
Podospora anserina	Coccidioides immitis	PROMER	0	42	0	18.16	0.7	28947925	35390369	6	7	3841854	3822111	13.3	10.8	59.1	72.2	0	0	0	0	0	0	0					no	none
Podospora anserina	Coprinopsis cinerea	PROMER	0	91	0	17.8	0.4	35810191	35390369	13	7	739971	710628	2.1	2	58.5	71	0	0	0	0	0	0	0					no	none
Podospora anserina	Fusarium oxysporum	PROMER	15	105	146.4	38.04	1.6	57720560	35390369	15	7	6663363	6741711	11.5	19	62	74.1	13660	13891	13775	1284000	1528000	93	109					yes	meso	degraded
Podospora anserina	Laccaria bicolor	PROMER	0	287	0	16.42	0.2	45334608	35390369	41	7	655704	628092	1.4	1.8	58.5	71.2	0	0	0	0	0	0	0					no	none
Podospora anserina	Lachancea kluyveri	PROMER	0	56	0		0	11345726	35390369	8	7	1292712	1319046	11.4	3.7	55.5	70.6	0	0	0	0	0	0	0					no	none
Podospora anserina	Lachancea waltii	PROMER	0	63	0	11.57	0.1	14480748	35390369	9	7	1292904	1311765	8.9	3.7	56	70.9	0	0	0	0	0	0	0					no	none
Podospora anserina	Leptosphaeria maculans	PROMER	8	168	61.7	25.76	0.8	42405733	35390369	24	7	4195104	4192842	9.9	11.8	58.7	71.7	8000	8000	8000	32000	40000	3	4					yes	meso	degraded
Podospora anserina	Magnaporthe oryzae	PROMER	4	49	57.1	20.24	1.5	39617341	35390369	7	7	6827502	6767343	17.2	19.1	62.4	74.1	14462	21111	17786	376000	760000	25	35					yes	meso	degraded
Podospora anserina	Malassezia globosa	PROMER	0	35	0	14.18	0.2	3586536	35390369	5	7	1036980	1045518	28.9	3	55.3	70	0	0	0	0	0	0	0					no	none
Podospora anserina	Mycosphaerella fijiensis	PROMER	2	140	16.9	27.24	0.8	71949084	35390369	20	7	3999261	4021041	5.6	11.4	58	71.3	6000	3000	4500	12000	6000	1	1					no	none
Podospora anserina	Mycosphaerella graminicola	PROMER	4	133	34.7	25.84	1	38804933	35390369	19	7	3944748	3957162	10.2	11.2	57.9	71.2	4000	0	2000	8000	0	1	0					yes	meso	degraded
Podospora anserina	Nectria haematococca	PROMER	11	98	111.1	39.22	1.8	46535802	35390369	14	7	6889719	6969366	14.8	19.7	62	74	13864	13711	13787	1220000	1234000	87	89					yes	meso	degraded
Podospora anserina	Neurospora crassa	PROMER	9	49	128.6	97.03	10.9	40463072	35390369	7	7	8833320	8698698	21.8	24.6	64.8	75.5	18029	20387	19208	6220000	6850000	344	335	201	158	12000	18000	yes	meso	perfect
Podospora anserina	Penicillium marneffei	PROMER	0	56	0	17.43	0.4	27807711	35390369	8	7	3932610	3923232	14.1	11.1	59.2	72.3	0	0	0	0	0	0	0					no	none
Podospora anserina	Phaeosphaeria nodorum	PROMER	14	168	108	19.74	0.8	28419041	35390369	24	7	4276968	4289910	15	12.1	58.7	71.7	7333	4000	5666	44000	8000	5	1					yes	meso	degraded
Podospora anserina	Puccinia graminis	PROMER	0	399	0	9.09	0.2	35390369	63309651	7	57	680334	717633	1.9	1.1	58	70.8	0	0	0	0	0	0	0					no	none
Podospora anserina	Saccharomyces cerevisiae	PROMER	0	77	0	10.13	0.1	35390369	9507953	7	11	1165272	1144608	3.3	12	55.9	71	0	0	0	0	0	0	0					no	none
Podospora anserina	Schizosaccharomyces cryophilus	PROMER	0	63	0	14.71	0.2	35390369	10188053	7	9	1285008	1254138	3.6	12.3	55.6	71	0	0	0	0	0	0	0					no	none
Podospora anserina	Schizosaccharomyces japonicus	PROMER	0	42	0	15.15	0.3	35390369	10306044	7	6	1248705	1218441	3.5	11.8	56.2	71.3	0	0	0	0	0	0	0					no	none
Podospora anserina	Schizosaccharomyces pombe	PROMER	0	21	0		0	35390369	12571820	7	3	1266381	1236630	3.6	9.8	56.2	71.5	0	0	0	0	0	0	0					no	none
Podospora anserina	Sclerotinia sclerotiorum	PROMER	24	175	181.4	26.91	0.9	35390369	35846993	7	25	5375958	5370375	15.2	15	61.1	73.7	10667	12743	11705	288000	446000	26	34					yes	meso	degraded
Puccinia graminis	Allomyces macrogynus	PROMER	1	2394	2	100	0.9	48264648	63309651	42	57	87045	91293	0.2	0.1	60.3	71	0	0	0	0	0	0	0					no	none
Puccinia graminis	Arthroderma gypseum	PROMER	0	570	0	18.73	0.3	23158290	63309651	10	57	664878	694461	2.9	1.1	57.8	70.9	0	0	0	0	0	0	0					no	none
Puccinia graminis	Aspergillus fumigatus	PROMER	0	456	0	10.92	0.2	29384958	63309651	8	57	719466	755967	2.4	1.2	57.5	70.6	0	0	0	0	0	0	0					no	none
Puccinia graminis	Batrachochytrium dendrobatidis	PROMER	1	912	3.3	25.54	0.3	22904964	63309651	16	57	504657	518442	2.2	0.8	59.8	72.5	0	0	0	0	0	0	0					no	none
Puccinia graminis	Botryotinia fuckeliana	PROMER	0	513	0	44.4	1.2	7035937	63309651	9	57	628365	662049	8.9	1	58.4	71.4	0	0	0	0	0	0	0					no	none
Puccinia graminis	Candida albicans	PROMER	0	513	0	13.24	0.3	14360917	63309651	9	57	560289	599139	3.9	0.9	56.8	70.5	0	0	0	0	0	0	0					no	none
Puccinia graminis	Candida tropicalis	PROMER	0	513	0	16.73	0.3	13499528	63309651	9	57	570426	609960	4.2	1	56.8	70.5	0	0	0	0	0	0	0					no	none
Puccinia graminis	Coccidioides immitis	PROMER	0	342	0	12.63	0.3	28947925	63309651	6	57	698964	730617	2.4	1.2	57.9	70.9	0	0	0	0	0	0	0					no	none
Puccinia graminis	Coprinopsis cinerea	PROMER	2	741	7.3	23.21	0.3	35810191	63309651	13	57	882048	898767	2.5	1.4	61.4	73	4000	9000	6500	8000	18000	1	1					no	none
Puccinia graminis	Fusarium oxysporum	PROMER	0	855	0	13.23	0.2	57720560	63309651	15	57	632940	668703	1.1	1.1	58.1	71	0	0	0	0	0	0	0					no	none
Puccinia graminis	Laccaria bicolor	PROMER	11	2337	22.8	64.51	0.3	45334608	63309651	41	57	816579	830760	1.8	1.3	61.6	73.1	8667	11333	10000	26000	34000	2	2					no	none
Puccinia graminis	Lachancea kluyveri	PROMER	0	456	0	10.33	0.3	11345726	63309651	8	57	565449	603600	5	1	56.8	70.8	0	0	0	0	0	0	0					no	none
Puccinia graminis	Lachancea waltii	PROMER	0	513	0	13.25	0.3	14480748	63309651	9	57	551373	588372	3.8	0.9	57.5	71.1	0	0	0	0	0	0	0					no	none
Puccinia graminis	Leptosphaeria maculans	PROMER	3	1368	8.1	26.5	0.3	42405733	63309651	24	57	685113	721623	1.6	1.1	57.7	70.6	0	0	0	0	0	0	0					no	none
Puccinia graminis	Magnaporthe oryzae	PROMER	0	399	0	9.66	0.2	39617341	63309651	7	57	645075	681240	1.6	1.1	57.6	70.5	0	0	0	0	0	0	0					no	none
Puccinia graminis	Malassezia globosa	PROMER	0	285	0	13.14	0.3	3586536	63309651	5	57	882348	943527	24.6	1.5	58.5	71.4	0	0	0	0	0	0	0					no	none
Puccinia graminis	Mycosphaerella fijiensis	PROMER	4	1140	11.8	18.6	0.2	71949084	63309651	20	57	704511	748422	1	1.2	57.7	70.7	0	0	0	0	0	0	0					no	none
Puccinia graminis	Mycosphaerella graminicola	PROMER	0	1083	0	17.52	0.2	38804933	63309651	19	57	682737	723069	1.8	1.1	57.6	70.7	0	0	0	0	0	0	0					no	none
Puccinia graminis	Nectria haematococca	PROMER	0	798	0	15.22	0.2	46535802	63309651	14	57	635511	672174	1.4	1.1	57.7	70.8	0	0	0	0	0	0	0					no	none
Puccinia graminis	Neurospora crassa	PROMER	0	399	0	10.24	0.2	40463072	63309651	7	57	695058	732285	1.7	1.2	57.9	70.8	0	0	0	0	0	0	0					no	none
Puccinia graminis	Penicillium marneffei	PROMER	0	456	0	11.32	0.3	27807711	63309651	8	57	692817	727497	2.5	1.1	57.7	70.7	0	0	0	0	0	0	0					no	none
Puccinia graminis	Phaeosphaeria nodorum	PROMER	5	1368	13.5	32.49	0.3	28419041	63309651	24	57	639150	672633	2.2	1.1	58.1	71.1	10000	10000	10000	30000	30000	2	2					no	none
Puccinia graminis	Podospora anserina	PROMER	0	399	0	9.09	0.2	35390369	63309651	7	57	680334	717633	1.9	1.1	58	70.8	0	0	0	0	0	0	0					no	none
Puccinia graminis	Saccharomyces cerevisiae	PROMER	1	627	4	15.03	0.4	63309651	9507953	57	11	446394	417360	0.7	4.4	56.9	70.7	0	0	0	0	0	0	0					no	none
Puccinia graminis	Schizosaccharomyces cryophilus	PROMER	0	513	0	14.35	0.3	63309651	10188053	57	9	517425	482469	0.8	4.7	57.9	71.5	0	0	0	0	0	0	0					no	none
Puccinia graminis	Schizosaccharomyces japonicus	PROMER	0	342	0	9.8	0.3	63309651	10306044	57	6	502488	466188	0.8	4.5	58.4	71.7	0	0	0	0	0	0	0					no	none
Puccinia graminis	Schizosaccharomyces pombe	PROMER	0	171	0	10.5	0.2	63309651	12571820	57	3	500511	465111	0.8	3.7	58.6	72	0	0	0	0	0	0	0					no	none
Puccinia graminis	Sclerotinia sclerotiorum	PROMER	7	1425	18.5	28.98	0.3	63309651	35846993	57	25	613272	581496	1	1.6	58.4	71.3	7000	7000	7000	14000	14000	1	1					no	none
Saccharomyces cerevisiae	Allomyces macrogynus	PROMER	0	462	0	47.07	1.2	48264648	9507953	42	11	124896	123453	0.3	1.3	58.4	72.3	0	0	0	0	0	0	0					no	none
Saccharomyces cerevisiae	Arthroderma gypseum	PROMER	0	110	0	12.13	0.1	23158290	9507953	10	11	1116531	1086348	4.8	11.4	55.9	70.9	0	0	0	0	0	0	0					no	none
Saccharomyces cerevisiae	Aspergillus fumigatus	PROMER	0	88	0	10.74	0.1	29384958	9507953	8	11	1180917	1150161	4	12.1	56.2	71.1	0	0	0	0	0	0	0					no	none
Saccharomyces cerevisiae	Batrachochytrium dendrobatidis	PROMER	0	176	0	19.29	0.5	22904964	9507953	16	11	549798	529230	2.4	5.6	56.6	71.3	0	0	0	0	0	0	0					no	none
Saccharomyces cerevisiae	Botryotinia fuckeliana	PROMER	0	99	0	23.66	1.2	7035937	9507953	9	11	1098786	1078236	15.6	11.3	56.6	71.6	0	0	0	0	0	0	0					no	none
Saccharomyces cerevisiae	Candida albicans	PROMER	3	99	30.2		0	14360917	9507953	9	11	2394663	2397276	16.7	25.2	57.2	72.2	0	0	0	0	0	0	0					yes	meso	degraded
Saccharomyces cerevisiae	Candida tropicalis	PROMER	1	99	10.1	9.34	0	13499528	9507953	9	11	2397393	2406672	17.8	25.3	57.1	72.2	0	0	0	0	0	0	0					no	none
Saccharomyces cerevisiae	Coccidioides immitis	PROMER	0	66	0	10.9	0.1	28947925	9507953	6	11	1147974	1118307	4	11.8	56.1	71	0	0	0	0	0	0	0					no	none
Saccharomyces cerevisiae	Coprinopsis cinerea	PROMER	0	143	0	13.92	0.3	35810191	9507953	13	11	556752	529347	1.6	5.6	58.1	71.9	0	0	0	0	0	0	0					no	none
Saccharomyces cerevisiae	Fusarium oxysporum	PROMER	0	165	0	11.04	0.2	57720560	9507953	15	11	1106424	1088319	1.9	11.4	56.2	71.4	0	0	0	0	0	0	0					no	none
Saccharomyces cerevisiae	Laccaria bicolor	PROMER	1	451	4.7	22.61	0.3	45334608	9507953	41	11	467049	439491	1	4.6	58.4	71.8	7000	7000	7000	14000	14000	1	1					no	none
Saccharomyces cerevisiae	Lachancea kluyveri	PROMER	44	88	469	26.37	1.3	11345726	9507953	8	11	4966032	5015394	43.8	52.7	62.5	76.5	14182	26479	20330	780000	2542000	54	95					yes	macro	degraded
Saccharomyces cerevisiae	Lachancea waltii	PROMER	0	99	0		0	14480748	9507953	9	11	2305623	2294283	15.9	24.1	57.2	72.1	0	0	0	0	0	0	0					no	none
Saccharomyces cerevisiae	Leptosphaeria maculans	PROMER	0	264	0	12.29	0.2	42405733	9507953	24	11	1184340	1162854	2.8	12.2	56	71.1	0	0	0	0	0	0	0					no	none
Saccharomyces cerevisiae	Magnaporthe oryzae	PROMER	0	77	0	10.85	0.1	39617341	9507953	7	11	1107279	1084740	2.8	11.4	56.2	71.2	0	0	0	0	0	0	0					no	none
Saccharomyces cerevisiae	Malassezia globosa	PROMER	0	55	0		0	3586536	9507953	5	11	947382	938799	26.4	9.9	54.7	70.7	0	0	0	0	0	0	0					no	none
Saccharomyces cerevisiae	Mycosphaerella fijiensis	PROMER	2	220	13.5	13.81	0.1	71949084	9507953	20	11	1259277	1242561	1.8	13.1	55.6	70.9	0	0	0	0	0	0	0					no	none
Saccharomyces cerevisiae	Mycosphaerella graminicola	PROMER	0	209	0	14.52	0.1	38804933	9507953	19	11	1248816	1232232	3.2	13	55	70.4	0	0	0	0	0	0	0					no	none
Saccharomyces cerevisiae	Nectria haematococca	PROMER	0	154	0	11.85	0.2	46535802	9507953	14	11	1135077	1116129	2.4	11.7	55.8	71	0	0	0	0	0	0	0					no	none
Saccharomyces cerevisiae	Neurospora crassa	PROMER	0	77	0	10.89	0.1	40463072	9507953	7	11	1181712	1158474	2.9	12.2	56.1	71.1	0	0	0	0	0	0	0					no	none
Saccharomyces cerevisiae	Penicillium marneffei	PROMER	0	88	0	13.15	0.3	27807711	9507953	8	11	1172391	1144092	4.2	12	56	70.9	0	0	0	0	0	0	0					no	none
Saccharomyces cerevisiae	Phaeosphaeria nodorum	PROMER	0	264	0	11.85	0.3	28419041	9507953	24	11	1152345	1131057	4.1	11.9	56	71.1	0	0	0	0	0	0	0					no	none
Saccharomyces cerevisiae	Podospora anserina	PROMER	0	77	0	10.13	0.1	35390369	9507953	7	11	1165272	1144608	3.3	12	55.9	71	0	0	0	0	0	0	0					no	none
Saccharomyces cerevisiae	Puccinia graminis	PROMER	1	627	4	15.03	0.4	63309651	9507953	57	11	446394	417360	0.7	4.4	56.9	70.7	0	0	0	0	0	0	0					no	none
Saccharomyces cerevisiae	Schizosaccharomyces cryophilus	PROMER	0	99	0	15.05	0.4	9507953	10188053	11	9	1151430	1142163	12.1	11.2	54.2	70.5	0	0	0	0	0	0	0					no	none
Saccharomyces cerevisiae	Schizosaccharomyces japonicus	PROMER	0	66	0	12.33	0.2	9507953	10306044	11	6	1128312	1118277	11.9	10.9	54.9	70.8	0	0	0	0	0	0	0					no	none
Saccharomyces cerevisiae	Schizosaccharomyces pombe	PROMER	0	33	0		0	9507953	12571820	11	3	1170558	1159884	12.3	9.2	55	71	0	0	0	0	0	0	0					no	none
Saccharomyces cerevisiae	Sclerotinia sclerotiorum	PROMER	1	275	6	10.26	0.1	9507953	35846993	11	25	1116957	1137882	11.7	3.2	55.5	70.7	0	0	0	0	0	0	0					no	none
Schizosaccharomyces cryophilus	Allomyces macrogynus	PROMER	0	378	0	33.58	1.4	48264648	10188053	42	9	133017	130791	0.3	1.3	58.6	72.3	0	0	0	0	0	0	0					no	none
Schizosaccharomyces cryophilus	Arthroderma gypseum	PROMER	0	90	0	11.13	0.1	23158290	10188053	10	9	1213143	1175535	5.2	11.5	56.2	71.3	0	0	0	0	0	0	0					no	none
Schizosaccharomyces cryophilus	Aspergillus fumigatus	PROMER	0	72	0	12.95	0.2	29384958	10188053	8	9	1316133	1277124	4.5	12.5	56.2	71.3	0	0	0	0	0	0	0					no	none
Schizosaccharomyces cryophilus	Batrachochytrium dendrobatidis	PROMER	0	144	0	17.08	0.4	22904964	10188053	16	9	630915	603624	2.8	5.9	57.6	72.1	0	0	0	0	0	0	0					no	none
Schizosaccharomyces cryophilus	Botryotinia fuckeliana	PROMER	0	81	0	22.99	1.5	7035937	10188053	9	9	1179873	1152048	16.8	11.3	57.1	72.2	0	0	0	0	0	0	0					no	none
Schizosaccharomyces cryophilus	Candida albicans	PROMER	1	81	11.1	9.93	0.1	14360917	10188053	9	9	1295247	1286100	9	12.6	54.9	70.9	0	0	0	0	0	0	0					no	none
Schizosaccharomyces cryophilus	Candida tropicalis	PROMER	0	81	0	11.36	0.1	13499528	10188053	9	9	1270653	1263882	9.4	12.4	55.1	71.1	0	0	0	0	0	0	0					no	none
Schizosaccharomyces cryophilus	Coccidioides immitis	PROMER	0	54	0		0	28947925	10188053	6	9	1242267	1202508	4.3	11.8	56.3	71.4	0	0	0	0	0	0	0					no	none
Schizosaccharomyces cryophilus	Coprinopsis cinerea	PROMER	0	117	0	15.48	0.5	35810191	10188053	13	9	609579	578091	1.7	5.7	59.3	72.8	0	0	0	0	0	0	0					no	none
Schizosaccharomyces cryophilus	Fusarium oxysporum	PROMER	0	135	0	13.81	0.3	57720560	10188053	15	9	1191372	1162773	2.1	11.4	56	71.3	0	0	0	0	0	0	0					no	none
Schizosaccharomyces cryophilus	Laccaria bicolor	PROMER	1	369	5.2	15.63	0.3	45334608	10188053	41	9	586698	550371	1.3	5.4	58.4	71.9	0	0	0	0	0	0	0					no	none
Schizosaccharomyces cryophilus	Lachancea kluyveri	PROMER	0	72	0	14.47	0.1	11345726	10188053	8	9	1274793	1268961	11.2	12.5	55.1	71.2	0	0	0	0	0	0	0					no	none
Schizosaccharomyces cryophilus	Lachancea waltii	PROMER	0	81	0	12	0.2	14480748	10188053	9	9	1244994	1233009	8.6	12.1	54.9	70.9	0	0	0	0	0	0	0					no	none
Schizosaccharomyces cryophilus	Leptosphaeria maculans	PROMER	1	216	6.8	11.34	0.2	42405733	10188053	24	9	1237806	1207335	2.9	11.9	56.2	71.4	0	0	0	0	0	0	0					no	none
Schizosaccharomyces cryophilus	Magnaporthe oryzae	PROMER	0	63	0	13.07	0.1	39617341	10188053	7	9	1191168	1160163	3	11.4	55.9	71.1	0	0	0	0	0	0	0					no	none
Schizosaccharomyces cryophilus	Malassezia globosa	PROMER	0	45	0		0	3586536	10188053	5	9	1055898	1041405	29.4	10.2	55.9	71.4	0	0	0	0	0	0	0					no	none
Schizosaccharomyces cryophilus	Mycosphaerella fijiensis	PROMER	1	180	7.5	13.75	0.4	71949084	10188053	20	9	1316808	1287690	1.8	12.6	55.6	70.9	0	0	0	0	0	0	0					no	none
Schizosaccharomyces cryophilus	Mycosphaerella graminicola	PROMER	0	171	0	12.34	0.3	38804933	10188053	19	9	1302978	1272507	3.4	12.5	55.3	70.8	0	0	0	0	0	0	0					no	none
Schizosaccharomyces cryophilus	Nectria haematococca	PROMER	0	126	0	12.93	0.3	46535802	10188053	14	9	1232904	1205931	2.6	11.8	55.9	71.3	0	0	0	0	0	0	0					no	none
Schizosaccharomyces cryophilus	Neurospora crassa	PROMER	0	63	0	8.2	0.1	40463072	10188053	7	9	1288974	1256280	3.2	12.3	55.9	71.2	0	0	0	0	0	0	0					no	none
Schizosaccharomyces cryophilus	Penicillium marneffei	PROMER	0	72	0	10.28	0.1	27807711	10188053	8	9	1269351	1229646	4.6	12.1	56	71.2	0	0	0	0	0	0	0					no	none
Schizosaccharomyces cryophilus	Phaeosphaeria nodorum	PROMER	1	216	6.8	11.51	0.3	28419041	10188053	24	9	1208193	1179987	4.3	11.6	56.4	71.5	0	0	0	0	0	0	0					no	none
Schizosaccharomyces cryophilus	Podospora anserina	PROMER	0	63	0	14.71	0.2	35390369	10188053	7	9	1285008	1254138	3.6	12.3	55.6	71	0	0	0	0	0	0	0					no	none
Schizosaccharomyces cryophilus	Puccinia graminis	PROMER	0	513	0	14.35	0.3	63309651	10188053	57	9	517425	482469	0.8	4.7	57.9	71.5	0	0	0	0	0	0	0					no	none
Schizosaccharomyces cryophilus	Saccharomyces cerevisiae	PROMER	0	99	0	15.05	0.4	9507953	10188053	11	9	1151430	1142163	12.1	11.2	54.2	70.5	0	0	0	0	0	0	0					no	none
Schizosaccharomyces cryophilus	Schizosaccharomyces japonicus	PROMER	17	54	231.3	15.32	0.7	10188053	10306044	9	6	3661755	3663906	35.9	35.6	61.1	75.4	16136	17931	17033	710000	1040000	43	57					yes	meso	degraded
Schizosaccharomyces cryophilus	Schizosaccharomyces pombe	PROMER	11	27	211.7	45.91	6.1	10188053	12571820	9	3	5602620	5607942	55	44.6	65.7	78.7	55062	42000	48531	4460000	5124000	80	121		106		12000	yes	macro	degraded
Schizosaccharomyces cryophilus	Sclerotinia sclerotiorum	PROMER	3	225	20	10.68	0.2	10188053	35846993	9	25	1241748	1274973	12.2	3.6	56.1	71.3	0	0	0	0	0	0	0					no	none
Schizosaccharomyces japonicus	Allomyces macrogynus	PROMER	0	252	0	20.81	1.1	48264648	10306044	42	6	135276	133209	0.3	1.3	59.4	72.7	0	0	0	0	0	0	0					no	none
Schizosaccharomyces japonicus	Arthroderma gypseum	PROMER	0	60	0	15.37	0.2	23158290	10306044	10	6	1204989	1166580	5.2	11.3	56.3	71.1	0	0	0	0	0	0	0					no	none
Schizosaccharomyces japonicus	Aspergillus fumigatus	PROMER	0	48	0		0	29384958	10306044	8	6	1268994	1230723	4.3	11.9	56.7	71.5	0	0	0	0	0	0	0					no	none
Schizosaccharomyces japonicus	Batrachochytrium dendrobatidis	PROMER	0	96	0	16.65	0.2	22904964	10306044	16	6	619584	593712	2.7	5.8	57.9	72.2	0	0	0	0	0	0	0					no	none
Schizosaccharomyces japonicus	Botryotinia fuckeliana	PROMER	0	54	0	21.27	1.5	7035937	10306044	9	6	1193811	1163925	17	11.3	56.9	71.9	0	0	0	0	0	0	0					no	none
Schizosaccharomyces japonicus	Candida albicans	PROMER	0	54	0		0	14360917	10306044	9	6	1242036	1234398	8.6	12	55.3	71.2	0	0	0	0	0	0	0					no	none
Schizosaccharomyces japonicus	Candida tropicalis	PROMER	0	54	0	11.09	0.1	13499528	10306044	9	6	1247082	1241637	9.2	12	55.7	71.6	0	0	0	0	0	0	0					no	none
Schizosaccharomyces japonicus	Coccidioides immitis	PROMER	0	36	0	15.83	0.4	28947925	10306044	6	6	1264941	1224393	4.4	11.9	56.1	71.1	0	0	0	0	0	0	0					no	none
Schizosaccharomyces japonicus	Coprinopsis cinerea	PROMER	0	78	0	14.3	0.3	35810191	10306044	13	6	640017	605463	1.8	5.9	59	72.2	0	0	0	0	0	0	0					no	none
Schizosaccharomyces japonicus	Fusarium oxysporum	PROMER	0	90	0	16.51	0.5	57720560	10306044	15	6	1175286	1146360	2	11.1	56.5	71.6	0	0	0	0	0	0	0					no	none
Schizosaccharomyces japonicus	Laccaria bicolor	PROMER	0	246	0	17.56	0.3	45334608	10306044	41	6	582087	546552	1.3	5.3	58.8	71.9	0	0	0	0	0	0	0					no	none
Schizosaccharomyces japonicus	Lachancea kluyveri	PROMER	0	48	0		0	11345726	10306044	8	6	1264602	1257546	11.1	12.2	55.5	71.3	0	0	0	0	0	0	0					no	none
Schizosaccharomyces japonicus	Lachancea waltii	PROMER	0	54	0		0	14480748	10306044	9	6	1205151	1191522	8.3	11.6	55.8	71.4	0	0	0	0	0	0	0					no	none
Schizosaccharomyces japonicus	Leptosphaeria maculans	PROMER	0	144	0	8.9	0.1	42405733	10306044	24	6	1224288	1193730	2.9	11.6	56.4	71.4	0	0	0	0	0	0	0					no	none
Schizosaccharomyces japonicus	Magnaporthe oryzae	PROMER	0	42	0		0	39617341	10306044	7	6	1208565	1173273	3.1	11.4	55.8	70.8	0	0	0	0	0	0	0					no	none
Schizosaccharomyces japonicus	Malassezia globosa	PROMER	0	30	0		0	3586536	10306044	5	6	1084776	1068171	30.2	10.4	55.5	70.8	0	0	0	0	0	0	0					no	none
Schizosaccharomyces japonicus	Mycosphaerella fijiensis	PROMER	0	120	0	11.81	0.2	71949084	10306044	20	6	1307259	1278078	1.8	12.4	55.7	70.8	0	0	0	0	0	0	0					no	none
Schizosaccharomyces japonicus	Mycosphaerella graminicola	PROMER	0	114	0	12.22	0.2	38804933	10306044	19	6	1325001	1292808	3.4	12.5	55.3	70.5	0	0	0	0	0	0	0					no	none
Schizosaccharomyces japonicus	Nectria haematococca	PROMER	0	84	0	17.96	0.2	46535802	10306044	14	6	1219944	1191927	2.6	11.6	56.3	71.4	0	0	0	0	0	0	0					no	none
Schizosaccharomyces japonicus	Neurospora crassa	PROMER	0	42	0	13.69	0.1	40463072	10306044	7	6	1268655	1234488	3.1	12	56.3	71.2	0	0	0	0	0	0	0					no	none
Schizosaccharomyces japonicus	Penicillium marneffei	PROMER	0	48	0	15.04	0.1	27807711	10306044	8	6	1244709	1207113	4.5	11.7	56.4	71.3	0	0	0	0	0	0	0					no	none
Schizosaccharomyces japonicus	Phaeosphaeria nodorum	PROMER	0	144	0	11.51	0.2	28419041	10306044	24	6	1198608	1168938	4.2	11.3	56.5	71.5	0	0	0	0	0	0	0					no	none
Schizosaccharomyces japonicus	Podospora anserina	PROMER	0	42	0	15.15	0.3	35390369	10306044	7	6	1248705	1218441	3.5	11.8	56.2	71.3	0	0	0	0	0	0	0					no	none
Schizosaccharomyces japonicus	Puccinia graminis	PROMER	0	342	0	9.8	0.3	63309651	10306044	57	6	502488	466188	0.8	4.5	58.4	71.7	0	0	0	0	0	0	0					no	none
Schizosaccharomyces japonicus	Saccharomyces cerevisiae	PROMER	0	66	0	12.33	0.2	9507953	10306044	11	6	1128312	1118277	11.9	10.9	54.9	70.8	0	0	0	0	0	0	0					no	none
Schizosaccharomyces japonicus	Schizosaccharomyces cryophilus	PROMER	17	54	231.3	15.32	0.7	10188053	10306044	9	6	3661755	3663906	35.9	35.6	61.1	75.4	16136	17931	17033	710000	1040000	43	57					yes	meso	degraded
Schizosaccharomyces japonicus	Schizosaccharomyces pombe	PROMER	1	18	23.6		0	10306044	12571820	6	3	3782346	3780180	36.7	30.1	61.5	75.6	10000	9333	9666	50000	56000	4	5					no	none
Schizosaccharomyces japonicus	Sclerotinia sclerotiorum	PROMER	0	150	0	8.26	0.1	10306044	35846993	6	25	1264803	1299690	12.3	3.6	55.9	71	0	0	0	0	0	0	0					no	none
Schizosaccharomyces pombe	Allomyces macrogynus	PROMER	0	126	0	16.95	1.4	48264648	12571820	42	3	148995	146955	0.3	1.2	58.4	72.4	0	0	0	0	0	0	0					no	none
Schizosaccharomyces pombe	Arthroderma gypseum	PROMER	0	30	0		0	23158290	12571820	10	3	1218582	1179435	5.3	9.4	56.3	71.4	0	0	0	0	0	0	0					no	none
Schizosaccharomyces pombe	Aspergillus fumigatus	PROMER	0	24	0		0	29384958	12571820	8	3	1312368	1272738	4.5	10.1	56.6	71.6	0	0	0	0	0	0	0					no	none
Schizosaccharomyces pombe	Batrachochytrium dendrobatidis	PROMER	0	48	0	6.46	0.1	22904964	12571820	16	3	638667	612372	2.8	4.9	57.8	72.2	0	0	0	0	0	0	0					no	none
Schizosaccharomyces pombe	Botryotinia fuckeliana	PROMER	0	27	0	21.57	0.8	7035937	12571820	9	3	1218162	1187127	17.3	9.4	57	72	0	0	0	0	0	0	0					no	none
Schizosaccharomyces pombe	Candida albicans	PROMER	0	27	0		0	14360917	12571820	9	3	1311036	1301523	9.1	10.4	55	70.9	0	0	0	0	0	0	0					no	none
Schizosaccharomyces pombe	Candida tropicalis	PROMER	0	27	0		0	13499528	12571820	9	3	1313376	1305579	9.7	10.4	55.1	71	0	0	0	0	0	0	0					no	none
Schizosaccharomyces pombe	Coccidioides immitis	PROMER	0	18	0		0	28947925	12571820	6	3	1255863	1214874	4.3	9.7	56.6	71.5	0	0	0	0	0	0	0					no	none
Schizosaccharomyces pombe	Coprinopsis cinerea	PROMER	0	39	0	17.18	0.5	35810191	12571820	13	3	626424	593322	1.7	4.7	59.6	72.9	0	0	0	0	0	0	0					no	none
Schizosaccharomyces pombe	Fusarium oxysporum	PROMER	0	45	0		0	57720560	12571820	15	3	1187337	1159053	2.1	9.2	56.6	71.8	0	0	0	0	0	0	0					no	none
Schizosaccharomyces pombe	Laccaria bicolor	PROMER	0	123	0	15.43	0.3	45334608	12571820	41	3	594660	557316	1.3	4.4	58.8	71.9	0	0	0	0	0	0	0					no	none
Schizosaccharomyces pombe	Lachancea kluyveri	PROMER	0	24	0		0	11345726	12571820	8	3	1331940	1322634	11.7	10.5	55.1	71.1	0	0	0	0	0	0	0					no	none
Schizosaccharomyces pombe	Lachancea waltii	PROMER	0	27	0		0	14480748	12571820	9	3	1261293	1247496	8.7	9.9	55.2	71	0	0	0	0	0	0	0					no	none
Schizosaccharomyces pombe	Leptosphaeria maculans	PROMER	0	72	0		0	42405733	12571820	24	3	1227570	1192446	2.9	9.5	56.5	71.6	0	0	0	0	0	0	0					no	none
Schizosaccharomyces pombe	Magnaporthe oryzae	PROMER	0	21	0		0	39617341	12571820	7	3	1196973	1161714	3	9.2	56.3	71.4	0	0	0	0	0	0	0					no	none
Schizosaccharomyces pombe	Malassezia globosa	PROMER	0	15	0		0	3586536	12571820	5	3	1077063	1059783	30	8.4	55.8	71.2	0	0	0	0	0	0	0					no	none
Schizosaccharomyces pombe	Mycosphaerella fijiensis	PROMER	0	60	0	20.79	0.3	71949084	12571820	20	3	1322223	1291365	1.8	10.3	55.9	71.2	0	0	0	0	0	0	0					no	none
Schizosaccharomyces pombe	Mycosphaerella graminicola	PROMER	0	57	0		0	38804933	12571820	19	3	1347330	1314609	3.5	10.5	55.7	71.1	0	0	0	0	0	0	0					no	none
Schizosaccharomyces pombe	Nectria haematococca	PROMER	0	42	0		0	46535802	12571820	14	3	1228170	1199385	2.6	9.5	56.4	71.6	0	0	0	0	0	0	0					no	none
Schizosaccharomyces pombe	Neurospora crassa	PROMER	0	21	0		0	40463072	12571820	7	3	1272201	1238517	3.1	9.9	56.5	71.5	0	0	0	0	0	0	0					no	none
Schizosaccharomyces pombe	Penicillium marneffei	PROMER	0	24	0		0	27807711	12571820	8	3	1296306	1254927	4.7	10	56.2	71.2	0	0	0	0	0	0	0					no	none
Schizosaccharomyces pombe	Phaeosphaeria nodorum	PROMER	0	72	0	9.16	0.1	28419041	12571820	24	3	1203918	1172775	4.2	9.3	56.9	72	0	0	0	0	0	0	0					no	none
Schizosaccharomyces pombe	Podospora anserina	PROMER	0	21	0		0	35390369	12571820	7	3	1266381	1236630	3.6	9.8	56.2	71.5	0	0	0	0	0	0	0					no	none
Schizosaccharomyces pombe	Puccinia graminis	PROMER	0	171	0	10.5	0.2	63309651	12571820	57	3	500511	465111	0.8	3.7	58.6	72	0	0	0	0	0	0	0					no	none
Schizosaccharomyces pombe	Saccharomyces cerevisiae	PROMER	0	33	0		0	9507953	12571820	11	3	1170558	1159884	12.3	9.2	55	71	0	0	0	0	0	0	0					no	none
Schizosaccharomyces pombe	Schizosaccharomyces cryophilus	PROMER	11	27	211.7	45.91	6.1	10188053	12571820	9	3	5602620	5607942	55	44.6	65.7	78.7	55062	42000	48531	4460000	5124000	80	121		106		12000	yes	macro	degraded
Schizosaccharomyces pombe	Schizosaccharomyces japonicus	PROMER	1	18	23.6		0	10306044	12571820	6	3	3782346	3780180	36.7	30.1	61.5	75.6	10000	9333	9666	50000	56000	4	5					no	none
Schizosaccharomyces pombe	Sclerotinia sclerotiorum	PROMER	0	75	0	5.97	0.1	12571820	35846993	3	25	1263216	1295322	10	3.6	56.3	71.5	0	0	0	0	0	0	0					no	none
Sclerotinia sclerotiorum	Allomyces macrogynus	PROMER	1	1050	3.1	74.7	0.9	48264648	35846993	42	25	140484	139992	0.3	0.4	60	72.7	0	0	0	0	0	0	0					no	none
Sclerotinia sclerotiorum	Arthroderma gypseum	PROMER	29	250	183.4	20.64	0.4	23158290	35846993	10	25	4031598	4002546	17.4	11.2	60.3	73.3	13111	9500	11305	118000	114000	8	11					yes	meso	degraded
Sclerotinia sclerotiorum	Aspergillus fumigatus	PROMER	17	200	120.2	12.41	0.4	29384958	35846993	8	25	4667178	4661739	15.9	13	60.6	73.4	10750	14000	12375	86000	252000	7	17					yes	meso	degraded
Sclerotinia sclerotiorum	Batrachochytrium dendrobatidis	PROMER	1	400	5	14.5	0.3	22904964	35846993	16	25	666114	650793	2.9	1.8	57.7	71.7	0	0	0	0	0	0	0					no	none
Sclerotinia sclerotiorum	Botryotinia fuckeliana	PROMER	14	225	93.3	93.43	2.9	7035937	35846993	9	25	14774895	14772387	210	41.2	76	83.1	35580	43722	39651	3558000	3454000	99	78					yes	macro	perfect
Sclerotinia sclerotiorum	Candida albicans	PROMER	2	225	13.3	11.15	0.1	14360917	35846993	9	25	1322787	1347636	9.2	3.8	56	71	0	0	0	0	0	0	0					no	none
Sclerotinia sclerotiorum	Candida tropicalis	PROMER	1	225	6.7	8.55	0.1	13499528	35846993	9	25	1296768	1324518	9.6	3.7	56.2	71.2	0	0	0	0	0	0	0					no	none
Sclerotinia sclerotiorum	Coccidioides immitis	PROMER	11	150	89.8	13.07	0.4	28947925	35846993	6	25	4222806	4206360	14.6	11.7	60.7	73.6	10667	12000	11333	64000	48000	5	3					yes	meso	degraded
Sclerotinia sclerotiorum	Coprinopsis cinerea	PROMER	0	325	0	15.13	0.2	35810191	35846993	13	25	737250	711072	2.1	2	59.1	71.8	0	0	0	0	0	0	0					no	none
Sclerotinia sclerotiorum	Fusarium oxysporum	PROMER	41	375	211.7	16.42	0.4	57720560	35846993	15	25	5306769	5352333	9.2	14.9	61.5	74.2	12059	11143	11601	410000	468000	33	41					yes	meso	degraded
Sclerotinia sclerotiorum	Laccaria bicolor	PROMER	3	1025	9.4	23.23	0.2	45334608	35846993	41	25	679845	651183	1.5	1.8	58.6	71.2	0	0	0	0	0	0	0					no	none
Sclerotinia sclerotiorum	Lachancea kluyveri	PROMER	0	200	0	11.04	0.1	11345726	35846993	8	25	1307991	1335522	11.5	3.7	56.1	71.2	0	0	0	0	0	0	0					no	none
Sclerotinia sclerotiorum	Lachancea waltii	PROMER	1	225	6.7	9.26	0.1	14480748	35846993	9	25	1315080	1337400	9.1	3.7	56.6	71.3	0	0	0	0	0	0	0					no	none
Sclerotinia sclerotiorum	Leptosphaeria maculans	PROMER	64	600	261.3	42.56	0.5	42405733	35846993	24	25	4544619	4550034	10.7	12.7	60.2	73.1	12375	8667	10521	198000	130000	15	14					yes	meso	degraded
Sclerotinia sclerotiorum	Magnaporthe oryzae	PROMER	11	175	83.2	15.76	0.3	39617341	35846993	7	25	5077458	5034276	12.8	14	61.3	73.9	12000	14167	13083	132000	170000	10	11					yes	meso	degraded
Sclerotinia sclerotiorum	Malassezia globosa	PROMER	0	125	0	8.84	0.1	3586536	35846993	5	25	1036407	1045506	28.9	2.9	56	70.8	0	0	0	0	0	0	0					no	none
Sclerotinia sclerotiorum	Mycosphaerella fijiensis	PROMER	22	500	98.4	44.34	0.5	71949084	35846993	20	25	4360980	4384248	6.1	12.2	59.7	72.5	8000	4667	6333	32000	14000	3	2					yes	meso	degraded
Sclerotinia sclerotiorum	Mycosphaerella graminicola	PROMER	37	475	169.8	44.1	0.6	38804933	35846993	19	25	4289616	4311945	11.1	12	59.5	72.4	6000	5333	5666	12000	16000	1	2					yes	meso	degraded
Sclerotinia sclerotiorum	Nectria haematococca	PROMER	42	350	224.5	16.27	0.5	46535802	35846993	14	25	5471475	5517036	11.8	15.4	61.6	74.3	12462	12292	12377	486000	590000	38	47					yes	meso	degraded
Sclerotinia sclerotiorum	Neurospora crassa	PROMER	20	175	151.2	29.1	1.1	40463072	35846993	7	25	5404902	5352045	13.4	14.9	61.3	73.8	11059	9793	10426	188000	284000	16	28					yes	meso	degraded
Sclerotinia sclerotiorum	Penicillium marneffei	PROMER	8	200	56.6	16.19	0.2	27807711	35846993	8	25	4499376	4496100	16.2	12.5	60.3	73.3	11500	15750	13625	46000	126000	3	7					yes	meso	degraded
Sclerotinia sclerotiorum	Phaeosphaeria nodorum	PROMER	67	600	273.5	44.16	0.6	28419041	35846993	24	25	4566219	4586277	16.1	12.8	60.4	73.2	9778	9333	9555	176000	140000	17	14					yes	meso	degraded
Sclerotinia sclerotiorum	Podospora anserina	PROMER	24	175	181.4	26.91	0.9	35390369	35846993	7	25	5375958	5370375	15.2	15	61.1	73.7	10667	12743	11705	288000	446000	26	34					yes	meso	degraded
Sclerotinia sclerotiorum	Puccinia graminis	PROMER	7	1425	18.5	28.98	0.3	63309651	35846993	57	25	613272	581496	1	1.6	58.4	71.3	7000	7000	7000	14000	14000	1	1					no	none
Sclerotinia sclerotiorum	Saccharomyces cerevisiae	PROMER	1	275	6	10.26	0.1	9507953	35846993	11	25	1116957	1137882	11.7	3.2	55.5	70.7	0	0	0	0	0	0	0					no	none
Sclerotinia sclerotiorum	Schizosaccharomyces cryophilus	PROMER	3	225	20	10.68	0.2	10188053	35846993	9	25	1241748	1274973	12.2	3.6	56.1	71.3	0	0	0	0	0	0	0					no	none
Sclerotinia sclerotiorum	Schizosaccharomyces japonicus	PROMER	0	150	0	8.26	0.1	10306044	35846993	6	25	1264803	1299690	12.3	3.6	55.9	71	0	0	0	0	0	0	0					no	none
Sclerotinia sclerotiorum	Schizosaccharomyces pombe	PROMER	0	75	0	5.97	0.1	12571820	35846993	3	25	1263216	1295322	10	3.6	56.3	71.5	0	0	0	0	0	0	0					no	none

## Sheet: syntenysummary
		Phylum	Ascomycota										Basidiomycota		Chytridiomycota	Blastocladiomycota	Pucciniomycetes
		Sub-phylum	Pezizomycotina								Saccharomycotina	Taphrinomycotina	Agaricomycotina	Ustilaginomycotina			Pucciniomycotina
		Class	Dothideomycetes		Eurotiomycetes		Sordariomycetes			Leotiomycetes	Saccharomycetes	Schizosaccharomycetes	Agaricomycetes	Exobasidiomycetes	Chytridiomycetes	Blastocladiomycetes	Pucciniomycetes
	Class	Order	Capnodiales	Pleosporales	Eurotiales	Onygenales	Hypocreales	Magnaporthales	Sordariales	Helotiales	Saccharomycetales	Schizosaccharomycetales	Agaricales	Malasseziales	Chytridiales	Blastocladiales	Pucciniales
	Dothideomycetes	Capnodiales	meso / 150	meso	demeso	demeso	demeso	none	demeso	demeso	none	none	none	none	none	none	none
		Pleosporales	300	meso / 120	demeso	demeso	demeso	none	demeso	demeso	none	none	none	none	none	none	none
	Eurotiomycetes	Eurotiales	370	370	demacro / <160	demacro	none	none	none	demeso	none	none	none	none	none	none	none
		Onygenales	370	370	150	demacro / <160	none	none	none	demeso	none	none	none	none	none	none	none
	Sordariomycetes	Hypocreales	370	370	370	370	macro / 170	demeso	demeso	demeso	none	none	none	none	none	none	none
		Magnaporthales	370	370	370	370	240	n/a	demeso	demeso	none	none	none	none	none	none	none
		Sordariales	370	370	370	370	225	240	demeso	demeso	none	none	none	none	none	none	none
	Leotiomycetes	Helotiales	370	370	370	370	340	340	340	macro / 250	none	none	none	none	none	none	none
	Saccharomycetes	Saccharomycetales	500	500	500	500	500	500	500	500	demacro / none / 240	none	none	none	none	none	none
		Schizosaccharomycetales	650	650	650	650	650	650	650	650	650	demacro / none	none	none	none	none	none
	Agaricomycetes	Agaricales											macro	none	none	none	none
	Exobasidiomycetes	Malasseziales												n/a	none	none	none
	Chytridiomycetes	Chytridiales													n/a	none	none
	Blastocladiomycetes	Blastocladiales														n/a	none
	Pucciniomycetes	Pucciniales															n/a
	Numerical data indicates divergence times (mya), predicted within the Ascomycetes by Rouxel et al, Nature Communications, in press.
	Meso = mesosynteny
	Macro = macrosynteny
	Demeso = degraded macrosynteny
	Demacro = degraded macrosynteny
	None = no whole genome synteny
	n/a = not enough data
